# Supplementary material for: Highly diastereoselective construction of novel dispiropyrrolo[2,1-a]isoquinoline derivatives via multicomponent 1,3-dipolar cycloaddition of cyclic diketones-based tetrahydroisoquinolinium N-ylides
Source: RSC Adv. 2019 Apr 9;9(20):11082–91. doi: 10.1039/c8ra09884k (PMC9092959; doi:10.1039/c8ra09884k)
Supplement: RA-009-C8RA09884K-s002 [file RA-009-C8RA09884K-s002.cif]

# Electronic Supplementary Material (ESI) for RSC Advances.
# This journal is © The Royal Society of Chemistry 2019

####################################################################### 
# 
# This file contains crystal structure data downloaded from the 
# Cambridge Structural Database (CSD) hosted by the Cambridge 
# Crystallographic Data Centre (CCDC).
# 
# Full information about CCDC data access policies and citation 
# guidelines are available at http://www.ccdc.cam.ac.uk/access/V1 
# 
# Audit and citation data items may have been added by the CCDC. 
# Please retain this information to preserve the provenance of 
# this file and to allow appropriate attribution of the data. 
# 
#######################################################################

data_3055
_database_code_depnum_ccdc_archive 'CCDC 1585506'
loop_
_audit_author_name
_audit_author_address
'Christopher Golz' 'TU Dortmund'
_audit_update_record             
;
2017-11-14 deposited with the CCDC.	2019-03-06 downloaded from the CCDC.
;
_audit_creation_date             2014-11-17
_audit_creation_method           
;
  Olex2 1.2-ac2
  (compiled 2012.03.27 svn.r2268, GUI svn.r4156)
;
_shelxl_version_number           2013-3
_chemical_name_common            ?
_chemical_name_systematic        
(1'R*,2'R*,3R*,10b'R*)-1',1''-diphenyl-1',5',6',10b'-tetrahydrodispiro[indoline-3,3'-pyrrolo[2,1-a]isoquinoline-2',3''-pyrrolidine]-2,2'',5''-trione
_chemical_formula_moiety         'C34 H27 N3 O3'
_chemical_formula_sum            'C34 H27 N3 O3'
_chemical_formula_weight         525.58
_chemical_melting_point          ?
_chemical_oxdiff_formula         'C34 H27 N3 O3'
loop_
_atom_type_symbol
_atom_type_description
_atom_type_scat_dispersion_real
_atom_type_scat_dispersion_imag
_atom_type_scat_source
C C 0.0033 0.0016 'International Tables Vol C Tables 4.2.6.8 and 6.1.1.4'
H H 0.0000 0.0000 'International Tables Vol C Tables 4.2.6.8 and 6.1.1.4'
N N 0.0061 0.0033 'International Tables Vol C Tables 4.2.6.8 and 6.1.1.4'
O O 0.0106 0.0060 'International Tables Vol C Tables 4.2.6.8 and 6.1.1.4'

_shelx_space_group_comment       
;
The symmetry employed for this shelxl refinement is uniquely defined
by the following loop, which should always be used as a source of
symmetry information in preference to the above space-group names.
They are only intended as comments.
;
_space_group_crystal_system      triclinic
_space_group_IT_number           2
_space_group_name_H-M_alt        'P -1'
_space_group_name_Hall           '-P 1'
loop_
_space_group_symop_operation_xyz
'x, y, z'
'-x, -y, -z'

_cell_length_a                   7.8139(3)
_cell_length_b                   12.9798(6)
_cell_length_c                   14.2280(7)
_cell_angle_alpha                65.084(5)
_cell_angle_beta                 80.892(4)
_cell_angle_gamma                79.404(3)
_cell_volume                     1281.12(11)
_cell_formula_units_Z            2
_cell_measurement_reflns_used    11170
_cell_measurement_temperature    150
_cell_measurement_theta_max      29.0420
_cell_measurement_theta_min      2.7560
_shelx_estimated_absorpt_T_max   ?
_shelx_estimated_absorpt_T_min   ?
_exptl_absorpt_coefficient_mu    0.088
_exptl_absorpt_correction_T_max  1.00000
_exptl_absorpt_correction_T_min  0.97552
_exptl_absorpt_correction_type   multi-scan
_exptl_absorpt_process_details   
;
CrysAlisPro, Agilent Technologies,
Version 1.171.37.34 (release 22-05-2014 CrysAlis171 .NET)
(compiled May 22 2014,16:03:01)
Empirical absorption correction using spherical harmonics,
 implemented in SCALE3 ABSPACK scaling algorithm.
;
_exptl_crystal_colour            colourless
_exptl_crystal_colour_lustre     .
_exptl_crystal_colour_modifier   .
_exptl_crystal_colour_primary    colourless
_exptl_crystal_density_diffrn    1.362
_exptl_crystal_density_meas      ?
_exptl_crystal_density_method    ?
_exptl_crystal_description       block
_exptl_crystal_F_000             552
_exptl_crystal_size_max          0.1
_exptl_crystal_size_mid          0.1
_exptl_crystal_size_min          0.06
_exptl_special_details           
;
 ?
;
_exptl_transmission_factor_max   ?
_exptl_transmission_factor_min   ?
_diffrn_reflns_av_R_equivalents  0.0384
_diffrn_reflns_av_unetI/netI     0.0286
_diffrn_reflns_Laue_measured_fraction_full 0.999
_diffrn_reflns_Laue_measured_fraction_max 0.997
_diffrn_reflns_limit_h_max       9
_diffrn_reflns_limit_h_min       -9
_diffrn_reflns_limit_k_max       16
_diffrn_reflns_limit_k_min       -16
_diffrn_reflns_limit_l_max       18
_diffrn_reflns_limit_l_min       -18
_diffrn_reflns_number            33514
_diffrn_reflns_point_group_measured_fraction_full 0.999
_diffrn_reflns_point_group_measured_fraction_max 0.997
_diffrn_reflns_theta_full        26.000
_diffrn_reflns_theta_max         26.996
_diffrn_reflns_theta_min         2.663
_diffrn_ambient_temperature      150
_diffrn_detector                 'CCD plate'
_diffrn_detector_area_resol_mean 16.0560
_diffrn_detector_type            Sapphire3
_diffrn_measured_fraction_theta_full 0.999
_diffrn_measured_fraction_theta_max 0.997
_diffrn_measurement_details      
;
#__ type_ start__ end____ width___ exp.time_
  1 omega  -47.00   16.00   1.0000   25.0000
omega____ theta____ kappa____ phi______ frames
    -       17.4645  -57.0000 -120.0000 63

#__ type_ start__ end____ width___ exp.time_
  2 omega   19.00   79.00   1.0000   25.0000
omega____ theta____ kappa____ phi______ frames
    -       17.4645 -131.0000  -79.5535 60

#__ type_ start__ end____ width___ exp.time_
  3 omega  -14.00   59.00   1.0000   25.0000
omega____ theta____ kappa____ phi______ frames
    -       17.4645  -99.0000  -16.0000 73

#__ type_ start__ end____ width___ exp.time_
  4 omega  -91.00    5.00   1.0000   25.0000
omega____ theta____ kappa____ phi______ frames
    -      -18.8708  -38.0000   90.0000 96

#__ type_ start__ end____ width___ exp.time_
  5 omega  -25.00   49.00   1.0000   25.0000
omega____ theta____ kappa____ phi______ frames
    -      -18.8708   57.0000  150.0000 74

#__ type_ start__ end____ width___ exp.time_
  6 omega   -8.00   50.00   1.0000   25.0000
omega____ theta____ kappa____ phi______ frames
    -      -18.8708   57.0000   30.0000 58

#__ type_ start__ end____ width___ exp.time_
  7 omega  -88.00    3.00   1.0000   25.0000
omega____ theta____ kappa____ phi______ frames
    -      -18.8708  -57.0000    0.0000 91

#__ type_ start__ end____ width___ exp.time_
  8 omega  -25.00   23.00   1.0000   25.0000
omega____ theta____ kappa____ phi______ frames
    -      -18.8708  -99.0000  150.0000 48

#__ type_ start__ end____ width___ exp.time_
  9 omega  -87.00    3.00   1.0000   25.0000
omega____ theta____ kappa____ phi______ frames
    -      -18.8708  -57.0000 -120.0000 90

#__ type_ start__ end____ width___ exp.time_
 10 omega  -75.00    1.00   1.0000   25.0000
omega____ theta____ kappa____ phi______ frames
    -      -18.8708  123.0000   40.9583 76

#__ type_ start__ end____ width___ exp.time_
 11 omega  -55.00   43.00   1.0000   25.0000
omega____ theta____ kappa____ phi______ frames
    -       17.4645  -38.0000  -60.0000 98

#__ type_ start__ end____ width___ exp.time_
 12 omega   -4.00   86.00   1.0000   25.0000
omega____ theta____ kappa____ phi______ frames
    -       17.4645   57.0000   30.0000 90

#__ type_ start__ end____ width___ exp.time_
 13 omega  -72.00    9.00   1.0000   25.0000
omega____ theta____ kappa____ phi______ frames
    -      -18.8708  118.0000  133.8350 81

#__ type_ start__ end____ width___ exp.time_
 14 omega  -89.00   11.00   1.0000   25.0000
omega____ theta____ kappa____ phi______ frames
    -      -18.8708  -77.0000 -120.0000 100

#__ type_ start__ end____ width___ exp.time_
 15 omega  -25.00   23.00   1.0000   25.0000
omega____ theta____ kappa____ phi______ frames
    -      -18.8708  -99.0000  -90.0000 48

#__ type_ start__ end____ width___ exp.time_
 16 omega  -25.00   23.00   1.0000   25.0000
omega____ theta____ kappa____ phi______ frames
    -      -18.8708  -99.0000   90.0000 48

#__ type_ start__ end____ width___ exp.time_
 17 omega  -40.00   50.00   1.0000   25.0000
omega____ theta____ kappa____ phi______ frames
    -      -18.8708   57.0000   90.0000 90
;
_diffrn_measurement_device       'four-circle diffractometer'
_diffrn_measurement_device_type  'Xcalibur, Sapphire3'
_diffrn_measurement_method       '\w scans'
_diffrn_orient_matrix_UB_11      -0.0026865000
_diffrn_orient_matrix_UB_12      -0.0153449000
_diffrn_orient_matrix_UB_13      -0.0420054000
_diffrn_orient_matrix_UB_21      0.0595128000
_diffrn_orient_matrix_UB_22      0.0392287000
_diffrn_orient_matrix_UB_23      -0.0310299000
_diffrn_orient_matrix_UB_31      0.0710630000
_diffrn_orient_matrix_UB_32      -0.0438123000
_diffrn_orient_matrix_UB_33      0.0178681000
_diffrn_radiation_monochromator  graphite
_diffrn_radiation_probe          x-ray
_diffrn_radiation_type           MoK\a
_diffrn_radiation_wavelength     0.71073
_diffrn_source                   'Enhance (Mo) X-ray Source'
_reflns_Friedel_coverage         0.000
_reflns_Friedel_fraction_full    .
_reflns_Friedel_fraction_max     .
_reflns_number_gt                4514
_reflns_number_total             5562
_reflns_odcompleteness_completeness 99.94
_reflns_odcompleteness_iscentric 1
_reflns_odcompleteness_theta     26.32
_reflns_special_details          
;
 Reflections were merged by SHELXL according to the crystal
 class for the calculation of statistics and refinement.
 
 _reflns_Friedel_fraction is defined as the number of unique
 Friedel pairs measured divided by the number that would be
 possible theoretically, ignoring centric projections and
 systematic absences.
;
_reflns_threshold_expression     'I > 2\s(I)'
_computing_cell_refinement       
;
CrysAlisPro, Agilent Technologies,
Version 1.171.37.34 (release 22-05-2014 CrysAlis171 .NET)
(compiled May 22 2014,16:03:01)
;
_computing_data_collection       
;
CrysAlisPro, Agilent Technologies,
Version 1.171.37.34 (release 22-05-2014 CrysAlis171 .NET)
(compiled May 22 2014,16:03:01)
;
_computing_data_reduction        
;
CrysAlisPro, Agilent Technologies,
Version 1.171.37.34 (release 22-05-2014 CrysAlis171 .NET)
(compiled May 22 2014,16:03:01)
;
_computing_molecular_graphics    
;
O. V. Dolomanov, L. J. Bourhis, R. J. Gildea, J. A. K. Howard and H. Puschmann,
OLEX2: a complete structure solution, refinement and analysis program.
J. Appl. Cryst. (2009). 42, 339-341.
;
_computing_publication_material  
;
O. V. Dolomanov, L. J. Bourhis, R. J. Gildea, J. A. K. Howard and H. Puschmann,
OLEX2: a complete structure solution, refinement and analysis program.
J. Appl. Cryst. (2009). 42, 339-341.
;
_computing_structure_refinement  
;
olex2.refine (L.J. Bourhis, O.V. Dolomanov, R.J. Gildea, J.A.K. Howard,
H. Puschmann, in preparation, 2011)
;
_computing_structure_solution    
;
SHELXS, G.M. Sheldrick, Acta Cryst.
(2008). A64, 112-122
;
_refine_diff_density_max         0.308
_refine_diff_density_min         -0.237
_refine_diff_density_rms         0.042
_refine_ls_extinction_coef       .
_refine_ls_extinction_method     none
_refine_ls_goodness_of_fit_ref   1.041
_refine_ls_hydrogen_treatment    mixed
_refine_ls_matrix_type           full
_refine_ls_number_parameters     365
_refine_ls_number_reflns         5562
_refine_ls_number_restraints     1
_refine_ls_R_factor_all          0.0563
_refine_ls_R_factor_gt           0.0423
_refine_ls_restrained_S_all      1.042
_refine_ls_shift/su_max          0.000
_refine_ls_shift/su_mean         0.000
_refine_ls_structure_factor_coef Fsqd
_refine_ls_weighting_details     
'w=1/[\s^2^(Fo^2^)+(0.0485P)^2^+0.4393P] where P=(Fo^2^+2Fc^2^)/3'
_refine_ls_weighting_scheme      calc
_refine_ls_wR_factor_gt          0.0973
_refine_ls_wR_factor_ref         0.1040
_refine_special_details          
;
 ?
;
_olex2_refinement_description    
;
1. Fixed Uiso
 At 1.2 times of:
  All C(H) groups, All C(H,H) groups
2. Restrained distances
 N7-H7
 1 with sigma of 0.02
3.a Ternary CH refined with riding coordinates:
 C25(H25), C27(H27)
3.b Secondary CH2 refined with riding coordinates:
 C20(H20A,H20B), C32(H32A,H32B), C36(H36A,H36B)
3.c Aromatic/amide H refined with riding coordinates:
 C9(H9), C12(H12), C13(H13), C14(H14), C17(H17), C18(H18), C22(H22), C24(H24),
 C28(H28), C30(H30), C31(H31), C33(H33), C34(H34), C35(H35), C37(H37), C38(H38),
  C39(H39), C40(H40)
;
_atom_sites_solution_hydrogens   mixed
_atom_sites_solution_primary     direct
_atom_sites_solution_secondary   ?
loop_
_atom_site_label
_atom_site_type_symbol
_atom_site_fract_x
_atom_site_fract_y
_atom_site_fract_z
_atom_site_U_iso_or_equiv
_atom_site_adp_type
_atom_site_occupancy
_atom_site_site_symmetry_order
_atom_site_calc_flag
_atom_site_refinement_flags_posn
_atom_site_refinement_flags_adp
_atom_site_refinement_flags_occupancy
_atom_site_disorder_assembly
_atom_site_disorder_group
O1 O 0.13523(13) 0.49630(8) 0.10802(7) 0.0222(2) Uani 1 1 d . . . . .
O2 O 0.37993(14) 0.41657(9) 0.47032(8) 0.0266(2) Uani 1 1 d . . . . .
O3 O -0.16626(14) 0.69844(9) 0.29127(8) 0.0295(3) Uani 1 1 d . . . . .
C4 C 0.09027(17) 0.52340(11) 0.18010(10) 0.0171(3) Uani 1 1 d . . . . .
N5 N 0.45299(15) 0.41677(10) 0.25369(9) 0.0189(3) Uani 1 1 d . . . . .
C6 C 0.36766(17) 0.62583(12) 0.20782(11) 0.0185(3) Uani 1 1 d . . . . .
N7 N 0.42669(17) 0.60184(10) 0.36905(9) 0.0241(3) Uani 1 1 d D . . . .
N8 N -0.03014(15) 0.61889(10) 0.17653(9) 0.0180(2) Uani 1 1 d . . . . .
C9 C -0.02457(19) 0.19511(12) 0.39283(12) 0.0250(3) Uani 1 1 d . . . . .
H9 H -0.0258 0.1990 0.3248 0.030 Uiso 1 1 calc R . . . .
C10 C -0.07365(18) 0.62201(12) 0.27464(11) 0.0196(3) Uani 1 1 d . . . . .
C11 C 0.08647(18) 0.25684(11) 0.40984(11) 0.0193(3) Uani 1 1 d . . . . .
C12 C 0.0871(2) 0.24912(13) 0.51059(11) 0.0243(3) Uani 1 1 d . . . . .
H12 H 0.1630 0.2897 0.5241 0.029 Uiso 1 1 calc R . . . .
C13 C 0.36112(18) 0.68532(13) 0.10131(11) 0.0229(3) Uani 1 1 d . . . . .
H13 H 0.3312 0.6501 0.0607 0.027 Uiso 1 1 calc R . . . .
C14 C -0.0229(2) 0.18231(14) 0.59118(12) 0.0310(4) Uani 1 1 d . . . . .
H14 H -0.0225 0.1781 0.6595 0.037 Uiso 1 1 calc R . . . .
C15 C 0.38040(18) 0.50016(12) 0.38638(11) 0.0196(3) Uani 1 1 d . . . . .
C16 C 0.15546(17) 0.46443(11) 0.28928(10) 0.0167(3) Uani 1 1 d . . . . .
C17 C -0.2068(2) 0.87863(14) -0.10069(12) 0.0315(4) Uani 1 1 d . . . . .
H17 H -0.2470 0.9376 -0.1633 0.038 Uiso 1 1 calc R . . . .
C18 C -0.1334(2) 0.12802(14) 0.47373(13) 0.0343(4) Uani 1 1 d . . . . .
H18 H -0.2082 0.0863 0.4609 0.041 Uiso 1 1 calc R . . . .
C19 C 0.33920(18) 0.50376(12) 0.28084(10) 0.0179(3) Uani 1 1 d . . . . .
C20 C 0.64105(18) 0.41861(13) 0.23626(12) 0.0245(3) Uani 1 1 d . . . . .
H20A H 0.6942 0.3844 0.3033 0.029 Uiso 1 1 calc R . . . .
H20B H 0.6685 0.4982 0.1979 0.029 Uiso 1 1 calc R . . . .
C21 C 0.64594(19) 0.23176(14) 0.22273(12) 0.0253(3) Uani 1 1 d . . . . .
C22 C -0.1331(2) 0.12190(15) 0.57289(13) 0.0352(4) Uani 1 1 d . . . . .
H22 H -0.2081 0.0765 0.6283 0.042 Uiso 1 1 calc R . . . .
C23 C 0.49845(18) 0.21173(12) 0.29495(11) 0.0218(3) Uani 1 1 d . . . . .
C24 C 0.5503(2) 0.01150(14) 0.32458(15) 0.0358(4) Uani 1 1 d . . . . .
H24 H 0.5193 -0.0638 0.3607 0.043 Uiso 1 1 calc R . . . .
C25 C 0.19801(17) 0.33161(11) 0.31831(10) 0.0177(3) Uani 1 1 d . . . . .
H25 H 0.1763 0.3195 0.2565 0.021 Uiso 1 1 calc R . . . .
C26 C 0.41837(18) 0.67866(12) 0.26435(11) 0.0208(3) Uani 1 1 d . . . . .
C27 C 0.39866(18) 0.30639(12) 0.32516(11) 0.0187(3) Uani 1 1 d . . . . .
H27 H 0.4232 0.2907 0.3972 0.022 Uiso 1 1 calc R . . . .
C28 C -0.08227(19) 0.82080(13) 0.06074(12) 0.0247(3) Uani 1 1 d . . . . .
H28 H -0.0364 0.8396 0.1087 0.030 Uiso 1 1 calc R . . . .
C29 C -0.09184(17) 0.70725(12) 0.08160(11) 0.0192(3) Uani 1 1 d . . . . .
C30 C -0.1406(2) 0.90633(13) -0.03098(13) 0.0300(4) Uani 1 1 d . . . . .
H30 H -0.1349 0.9843 -0.0460 0.036 Uiso 1 1 calc R . . . .
C31 C -0.15666(18) 0.67832(13) 0.01199(11) 0.0227(3) Uani 1 1 d . . . . .
H31 H -0.1614 0.6004 0.0264 0.027 Uiso 1 1 calc R . . . .
C32 C 0.01304(18) 0.51185(12) 0.35306(10) 0.0199(3) Uani 1 1 d . . . . .
H32A H -0.0726 0.4570 0.3904 0.024 Uiso 1 1 calc R . . . .
H32B H 0.0647 0.5269 0.4045 0.024 Uiso 1 1 calc R . . . .
C33 C 0.44663(19) 0.84841(12) 0.11332(12) 0.0262(3) Uani 1 1 d . . . . .
H33 H 0.4720 0.9252 0.0801 0.031 Uiso 1 1 calc R . . . .
C34 C 0.4533(2) 0.10115(13) 0.34620(13) 0.0279(3) Uani 1 1 d . . . . .
H34 H 0.3551 0.0869 0.3965 0.033 Uiso 1 1 calc R . . . .
C35 C 0.39932(19) 0.79790(13) 0.05492(12) 0.0259(3) Uani 1 1 d . . . . .
H35 H 0.3927 0.8403 -0.0178 0.031 Uiso 1 1 calc R . . . .
C36 C 0.7091(2) 0.34839(14) 0.17239(12) 0.0297(4) Uani 1 1 d . . . . .
H36A H 0.6689 0.3900 0.1018 0.036 Uiso 1 1 calc R . . . .
H36B H 0.8385 0.3384 0.1654 0.036 Uiso 1 1 calc R . . . .
C37 C 0.45785(19) 0.78941(12) 0.21951(12) 0.0244(3) Uani 1 1 d . . . . .
H37 H 0.4914 0.8239 0.2597 0.029 Uiso 1 1 calc R . . . .
C38 C -0.2148(2) 0.76557(15) -0.07950(12) 0.0290(4) Uani 1 1 d . . . . .
H38 H -0.2603 0.7471 -0.1277 0.035 Uiso 1 1 calc R . . . .
C39 C 0.7392(2) 0.14075(15) 0.20082(14) 0.0339(4) Uani 1 1 d . . . . .
H39 H 0.8375 0.1541 0.1505 0.041 Uiso 1 1 calc R . . . .
C40 C 0.6918(2) 0.03196(16) 0.25048(15) 0.0383(4) Uani 1 1 d . . . . .
H40 H 0.7562 -0.0287 0.2338 0.046 Uiso 1 1 calc R . . . .
H7 H 0.481(2) 0.6124(16) 0.4186(13) 0.039(5) Uiso 1 1 d D . . . .

loop_
_atom_site_aniso_label
_atom_site_aniso_U_11
_atom_site_aniso_U_22
_atom_site_aniso_U_33
_atom_site_aniso_U_23
_atom_site_aniso_U_13
_atom_site_aniso_U_12
O1 0.0272(5) 0.0245(5) 0.0174(5) -0.0111(4) -0.0046(4) -0.0003(4)
O2 0.0399(6) 0.0252(6) 0.0154(5) -0.0026(4) -0.0081(4) -0.0153(5)
O3 0.0326(6) 0.0311(6) 0.0258(6) -0.0158(5) -0.0038(5) 0.0054(5)
C4 0.0172(7) 0.0182(7) 0.0172(7) -0.0070(6) -0.0024(5) -0.0051(5)
N5 0.0175(6) 0.0199(6) 0.0190(6) -0.0060(5) -0.0023(5) -0.0053(5)
C6 0.0161(7) 0.0198(7) 0.0186(7) -0.0058(6) -0.0024(5) -0.0046(5)
N7 0.0357(7) 0.0220(6) 0.0178(6) -0.0065(5) -0.0092(5) -0.0092(5)
N8 0.0194(6) 0.0196(6) 0.0162(6) -0.0077(5) -0.0043(4) -0.0021(5)
C9 0.0255(8) 0.0230(7) 0.0256(8) -0.0063(6) -0.0068(6) -0.0061(6)
C10 0.0190(7) 0.0240(7) 0.0181(7) -0.0098(6) -0.0022(5) -0.0042(6)
C11 0.0180(7) 0.0157(7) 0.0219(7) -0.0049(6) -0.0032(5) -0.0022(5)
C12 0.0278(8) 0.0234(7) 0.0213(7) -0.0068(6) -0.0013(6) -0.0089(6)
C13 0.0213(7) 0.0274(8) 0.0186(7) -0.0073(6) -0.0024(6) -0.0045(6)
C14 0.0355(9) 0.0307(8) 0.0216(8) -0.0049(7) 0.0008(6) -0.0092(7)
C15 0.0209(7) 0.0219(7) 0.0175(7) -0.0070(6) -0.0036(5) -0.0071(5)
C16 0.0192(7) 0.0185(7) 0.0140(6) -0.0064(5) -0.0025(5) -0.0055(5)
C17 0.0250(8) 0.0350(9) 0.0199(8) -0.0014(7) -0.0012(6) 0.0060(7)
C18 0.0314(9) 0.0312(9) 0.0379(10) -0.0053(7) -0.0068(7) -0.0167(7)
C19 0.0208(7) 0.0192(7) 0.0135(6) -0.0044(5) -0.0039(5) -0.0058(5)
C20 0.0186(7) 0.0267(8) 0.0250(8) -0.0051(6) -0.0030(6) -0.0077(6)
C21 0.0198(7) 0.0344(8) 0.0238(8) -0.0136(7) -0.0064(6) 0.0002(6)
C22 0.0315(9) 0.0330(9) 0.0314(9) -0.0007(7) 0.0025(7) -0.0160(7)
C23 0.0196(7) 0.0245(7) 0.0233(7) -0.0102(6) -0.0087(6) -0.0005(6)
C24 0.0327(9) 0.0266(8) 0.0546(11) -0.0213(8) -0.0121(8) 0.0000(7)
C25 0.0197(7) 0.0183(7) 0.0172(7) -0.0080(6) -0.0036(5) -0.0040(5)
C26 0.0217(7) 0.0200(7) 0.0191(7) -0.0050(6) -0.0046(5) -0.0035(5)
C27 0.0190(7) 0.0203(7) 0.0177(7) -0.0066(6) -0.0034(5) -0.0054(5)
C28 0.0210(7) 0.0244(8) 0.0278(8) -0.0099(6) -0.0032(6) -0.0018(6)
C29 0.0147(6) 0.0234(7) 0.0169(7) -0.0063(6) -0.0015(5) -0.0009(5)
C30 0.0254(8) 0.0228(8) 0.0315(9) -0.0032(7) 0.0002(6) -0.0004(6)
C31 0.0199(7) 0.0286(8) 0.0197(7) -0.0106(6) -0.0020(5) -0.0013(6)
C32 0.0228(7) 0.0231(7) 0.0153(7) -0.0083(6) -0.0013(5) -0.0054(6)
C33 0.0220(7) 0.0171(7) 0.0311(8) -0.0020(6) -0.0011(6) -0.0028(6)
C34 0.0239(8) 0.0260(8) 0.0357(9) -0.0135(7) -0.0058(6) -0.0028(6)
C35 0.0214(7) 0.0274(8) 0.0192(7) -0.0002(6) -0.0011(6) -0.0038(6)
C36 0.0208(7) 0.0372(9) 0.0272(8) -0.0106(7) 0.0016(6) -0.0038(6)
C37 0.0255(8) 0.0197(7) 0.0288(8) -0.0095(6) -0.0041(6) -0.0042(6)
C38 0.0243(8) 0.0429(10) 0.0187(7) -0.0135(7) -0.0043(6) 0.0029(7)
C39 0.0230(8) 0.0472(10) 0.0385(10) -0.0264(8) -0.0056(7) 0.0034(7)
C40 0.0300(9) 0.0414(10) 0.0567(12) -0.0347(9) -0.0130(8) 0.0090(7)

_geom_special_details            
;
 All esds (except the esd in the dihedral angle between two l.s. planes)
 are estimated using the full covariance matrix.  The cell esds are taken
 into account individually in the estimation of esds in distances, angles
 and torsion angles; correlations between esds in cell parameters are only
 used when they are defined by crystal symmetry.  An approximate (isotropic)
 treatment of cell esds is used for estimating esds involving l.s. planes.
;
loop_
_geom_bond_atom_site_label_1
_geom_bond_atom_site_label_2
_geom_bond_distance
_geom_bond_site_symmetry_2
_geom_bond_publ_flag
O1 C4 1.2012(16) . ?
O2 C15 1.2295(17) . ?
O3 C10 1.2015(17) . ?
C4 N8 1.3991(17) . ?
C4 C16 1.5375(18) . ?
N5 C19 1.4506(18) . ?
N5 C20 1.4539(18) . ?
N5 C27 1.4582(17) . ?
C6 C13 1.385(2) . ?
C6 C19 1.5194(19) . ?
C6 C26 1.393(2) . ?
N7 C15 1.3441(18) . ?
N7 C26 1.4046(18) . ?
N8 C10 1.3992(18) . ?
N8 C29 1.4387(17) . ?
C9 C11 1.392(2) . ?
C9 C18 1.387(2) . ?
C10 C32 1.5123(19) . ?
C11 C12 1.395(2) . ?
C11 C25 1.5113(19) . ?
C12 C14 1.389(2) . ?
C13 C35 1.395(2) . ?
C14 C22 1.384(2) . ?
C15 C19 1.5650(18) . ?
C16 C19 1.5811(18) . ?
C16 C25 1.5767(18) . ?
C16 C32 1.5295(19) . ?
C17 C30 1.383(2) . ?
C17 C38 1.380(2) . ?
C18 C22 1.380(3) . ?
C20 C36 1.519(2) . ?
C21 C23 1.401(2) . ?
C21 C36 1.516(2) . ?
C21 C39 1.395(2) . ?
C23 C27 1.513(2) . ?
C23 C34 1.393(2) . ?
C24 C34 1.388(2) . ?
C24 C40 1.381(3) . ?
C25 C27 1.5517(18) . ?
C26 C37 1.377(2) . ?
C28 C29 1.390(2) . ?
C28 C30 1.387(2) . ?
C29 C31 1.386(2) . ?
C31 C38 1.392(2) . ?
C33 C35 1.379(2) . ?
C33 C37 1.385(2) . ?
C39 C40 1.378(3) . ?

loop_
_geom_angle_atom_site_label_1
_geom_angle_atom_site_label_2
_geom_angle_atom_site_label_3
_geom_angle
_geom_angle_site_symmetry_1
_geom_angle_site_symmetry_3
_geom_angle_publ_flag
O1 C4 N8 124.49(12) . . ?
O1 C4 C16 127.45(12) . . ?
N8 C4 C16 108.04(11) . . ?
C19 N5 C20 120.28(11) . . ?
C19 N5 C27 107.04(11) . . ?
C20 N5 C27 114.71(11) . . ?
C13 C6 C19 132.00(13) . . ?
C13 C6 C26 119.07(13) . . ?
C26 C6 C19 108.82(12) . . ?
C15 N7 C26 111.63(12) . . ?
C4 N8 C10 112.14(11) . . ?
C4 N8 C29 123.48(11) . . ?
C10 N8 C29 124.25(12) . . ?
C18 C9 C11 121.04(15) . . ?
O3 C10 N8 124.99(13) . . ?
O3 C10 C32 127.63(13) . . ?
N8 C10 C32 107.36(11) . . ?
C9 C11 C12 118.49(13) . . ?
C9 C11 C25 118.86(13) . . ?
C12 C11 C25 122.63(12) . . ?
C14 C12 C11 120.21(14) . . ?
C6 C13 C35 118.71(14) . . ?
C22 C14 C12 120.58(15) . . ?
O2 C15 N7 125.33(13) . . ?
O2 C15 C19 125.92(12) . . ?
N7 C15 C19 108.65(11) . . ?
C4 C16 C19 107.13(10) . . ?
C4 C16 C25 108.67(10) . . ?
C25 C16 C19 104.23(10) . . ?
C32 C16 C4 102.17(10) . . ?
C32 C16 C19 112.95(11) . . ?
C32 C16 C25 121.02(11) . . ?
C38 C17 C30 120.11(14) . . ?
C22 C18 C9 120.01(15) . . ?
N5 C19 C6 114.12(11) . . ?
N5 C19 C15 111.46(11) . . ?
N5 C19 C16 100.08(10) . . ?
C6 C19 C15 100.86(10) . . ?
C6 C19 C16 118.55(11) . . ?
C15 C19 C16 112.23(11) . . ?
N5 C20 C36 105.63(12) . . ?
C23 C21 C36 121.15(14) . . ?
C39 C21 C23 118.74(15) . . ?
C39 C21 C36 120.06(14) . . ?
C18 C22 C14 119.66(15) . . ?
C21 C23 C27 120.56(13) . . ?
C34 C23 C21 119.43(14) . . ?
C34 C23 C27 119.74(13) . . ?
C40 C24 C34 119.90(16) . . ?
C11 C25 C16 115.75(11) . . ?
C11 C25 C27 116.84(11) . . ?
C27 C25 C16 103.92(10) . . ?
C6 C26 N7 110.02(12) . . ?
C37 C26 C6 122.85(13) . . ?
C37 C26 N7 127.10(13) . . ?
N5 C27 C23 110.43(12) . . ?
N5 C27 C25 101.17(10) . . ?
C23 C27 C25 117.82(11) . . ?
C30 C28 C29 119.12(14) . . ?
C28 C29 N8 118.86(12) . . ?
C31 C29 N8 120.00(13) . . ?
C31 C29 C28 121.14(13) . . ?
C17 C30 C28 120.29(15) . . ?
C29 C31 C38 118.77(14) . . ?
C10 C32 C16 105.26(11) . . ?
C35 C33 C37 121.33(14) . . ?
C24 C34 C23 120.72(16) . . ?
C33 C35 C13 120.80(14) . . ?
C21 C36 C20 111.32(13) . . ?
C26 C37 C33 117.21(14) . . ?
C17 C38 C31 120.56(15) . . ?
C40 C39 C21 121.45(16) . . ?
C39 C40 C24 119.69(16) . . ?

loop_
_geom_torsion_atom_site_label_1
_geom_torsion_atom_site_label_2
_geom_torsion_atom_site_label_3
_geom_torsion_atom_site_label_4
_geom_torsion
_geom_torsion_site_symmetry_1
_geom_torsion_site_symmetry_2
_geom_torsion_site_symmetry_3
_geom_torsion_site_symmetry_4
_geom_torsion_publ_flag
O1 C4 N8 C10 172.83(13) . . . . ?
O1 C4 N8 C29 -11.2(2) . . . . ?
O1 C4 C16 C19 78.55(17) . . . . ?
O1 C4 C16 C25 -33.50(19) . . . . ?
O1 C4 C16 C32 -162.50(14) . . . . ?
O2 C15 C19 N5 -56.42(18) . . . . ?
O2 C15 C19 C6 -177.92(14) . . . . ?
O2 C15 C19 C16 54.91(19) . . . . ?
O3 C10 C32 C16 -163.38(14) . . . . ?
C4 N8 C10 O3 175.51(14) . . . . ?
C4 N8 C10 C32 -5.86(15) . . . . ?
C4 N8 C29 C28 -127.94(14) . . . . ?
C4 N8 C29 C31 50.99(18) . . . . ?
C4 C16 C19 N5 -88.48(12) . . . . ?
C4 C16 C19 C6 36.22(16) . . . . ?
C4 C16 C19 C15 153.22(11) . . . . ?
C4 C16 C25 C11 -115.90(12) . . . . ?
C4 C16 C25 C27 114.60(11) . . . . ?
C4 C16 C32 C10 -21.98(13) . . . . ?
N5 C20 C36 C21 -52.09(15) . . . . ?
C6 C13 C35 C33 1.5(2) . . . . ?
C6 C26 C37 C33 -0.5(2) . . . . ?
N7 C15 C19 N5 119.97(13) . . . . ?
N7 C15 C19 C6 -1.53(14) . . . . ?
N7 C15 C19 C16 -128.70(12) . . . . ?
N7 C26 C37 C33 177.58(14) . . . . ?
N8 C4 C16 C19 -99.70(12) . . . . ?
N8 C4 C16 C25 148.24(11) . . . . ?
N8 C4 C16 C32 19.25(13) . . . . ?
N8 C10 C32 C16 18.04(14) . . . . ?
N8 C29 C31 C38 -179.72(13) . . . . ?
C9 C11 C12 C14 -0.9(2) . . . . ?
C9 C11 C25 C16 114.77(14) . . . . ?
C9 C11 C25 C27 -122.31(14) . . . . ?
C9 C18 C22 C14 -0.4(3) . . . . ?
C10 N8 C29 C28 47.52(19) . . . . ?
C10 N8 C29 C31 -133.54(14) . . . . ?
C11 C9 C18 C22 0.1(2) . . . . ?
C11 C12 C14 C22 0.6(2) . . . . ?
C11 C25 C27 N5 -156.40(11) . . . . ?
C11 C25 C27 C23 83.18(15) . . . . ?
C12 C11 C25 C16 -63.70(17) . . . . ?
C12 C11 C25 C27 59.22(18) . . . . ?
C12 C14 C22 C18 0.1(3) . . . . ?
C13 C6 C19 N5 57.14(19) . . . . ?
C13 C6 C19 C15 176.75(15) . . . . ?
C13 C6 C19 C16 -60.4(2) . . . . ?
C13 C6 C26 N7 -176.39(13) . . . . ?
C13 C6 C26 C37 1.9(2) . . . . ?
C15 N7 C26 C6 -1.29(17) . . . . ?
C15 N7 C26 C37 -179.53(15) . . . . ?
C16 C4 N8 C10 -8.86(15) . . . . ?
C16 C4 N8 C29 167.10(11) . . . . ?
C16 C25 C27 N5 -27.57(13) . . . . ?
C16 C25 C27 C23 -147.99(12) . . . . ?
C18 C9 C11 C12 0.5(2) . . . . ?
C18 C9 C11 C25 -178.03(14) . . . . ?
C19 N5 C20 C36 -159.37(12) . . . . ?
C19 N5 C27 C23 174.02(10) . . . . ?
C19 N5 C27 C25 48.49(12) . . . . ?
C19 C6 C13 C35 -178.03(14) . . . . ?
C19 C6 C26 N7 0.19(16) . . . . ?
C19 C6 C26 C37 178.52(13) . . . . ?
C19 C16 C25 C11 130.12(11) . . . . ?
C19 C16 C25 C27 0.63(13) . . . . ?
C19 C16 C32 C10 92.77(13) . . . . ?
C20 N5 C19 C6 51.66(16) . . . . ?
C20 N5 C19 C15 -61.78(15) . . . . ?
C20 N5 C19 C16 179.35(11) . . . . ?
C20 N5 C27 C23 -49.81(15) . . . . ?
C20 N5 C27 C25 -175.34(11) . . . . ?
C21 C23 C27 N5 12.86(17) . . . . ?
C21 C23 C27 C25 128.34(14) . . . . ?
C21 C23 C34 C24 -1.6(2) . . . . ?
C21 C39 C40 C24 -0.8(3) . . . . ?
C23 C21 C36 C20 20.86(19) . . . . ?
C23 C21 C39 C40 -1.7(2) . . . . ?
C25 C11 C12 C14 177.61(14) . . . . ?
C25 C16 C19 N5 26.59(12) . . . . ?
C25 C16 C19 C6 151.28(12) . . . . ?
C25 C16 C19 C15 -91.71(12) . . . . ?
C25 C16 C32 C10 -142.76(12) . . . . ?
C26 C6 C13 C35 -2.4(2) . . . . ?
C26 C6 C19 N5 -118.84(13) . . . . ?
C26 C6 C19 C15 0.77(14) . . . . ?
C26 C6 C19 C16 123.66(13) . . . . ?
C26 N7 C15 O2 178.20(14) . . . . ?
C26 N7 C15 C19 1.78(16) . . . . ?
C27 N5 C19 C6 -175.10(10) . . . . ?
C27 N5 C19 C15 71.46(13) . . . . ?
C27 N5 C19 C16 -47.41(12) . . . . ?
C27 N5 C20 C36 70.68(15) . . . . ?
C27 C23 C34 C24 -175.71(14) . . . . ?
C28 C29 C31 C38 -0.8(2) . . . . ?
C29 N8 C10 O3 -0.4(2) . . . . ?
C29 N8 C10 C32 178.22(12) . . . . ?
C29 C28 C30 C17 -0.2(2) . . . . ?
C29 C31 C38 C17 0.4(2) . . . . ?
C30 C17 C38 C31 0.1(2) . . . . ?
C30 C28 C29 N8 179.60(13) . . . . ?
C30 C28 C29 C31 0.7(2) . . . . ?
C32 C16 C19 N5 159.80(11) . . . . ?
C32 C16 C19 C6 -75.51(15) . . . . ?
C32 C16 C19 C15 41.50(15) . . . . ?
C32 C16 C25 C11 1.67(17) . . . . ?
C32 C16 C25 C27 -127.83(12) . . . . ?
C34 C23 C27 N5 -173.08(12) . . . . ?
C34 C23 C27 C25 -57.60(17) . . . . ?
C34 C24 C40 C39 2.1(3) . . . . ?
C35 C33 C37 C26 -0.5(2) . . . . ?
C36 C21 C23 C27 -0.4(2) . . . . ?
C36 C21 C23 C34 -174.48(14) . . . . ?
C36 C21 C39 C40 175.65(15) . . . . ?
C37 C33 C35 C13 0.0(2) . . . . ?
C38 C17 C30 C28 -0.2(2) . . . . ?
C39 C21 C23 C27 176.91(13) . . . . ?
C39 C21 C23 C34 2.8(2) . . . . ?
C39 C21 C36 C20 -156.41(14) . . . . ?
C40 C24 C34 C23 -0.9(2) . . . . ?

_shelx_res_file                  
;
TITL 3055 in P-1 #2
CELL 0.71073 7.813935 12.979789 14.227981 65.0842 80.8921 79.4038
ZERR 2 0.000289 0.000556 0.000712 0.0045 0.0036 0.0034
LATT 1

SFAC C H N O
UNIT 68 54 6 6
DFIX 1 N7 H7

L.S. 4
PLAN  20
TEMP -123.15
REM reset to P-1 #2
BOND
MORE -1
CONF
fmap 2
acta 52
OMIT -3 54
REM <HKL>C:/Users/Christopher/Desktop/Kristalle%20von%20Au\"i?? en/3055%20STi11/ole
REM x2_3055/3055.hkl</HKL>

WGHT    0.048500    0.439300
FVAR       8.50278
O1    4    0.135226    0.496303    0.108025    11.00000    0.02720    0.02455 =
         0.01738   -0.01110   -0.00458   -0.00035
O2    4    0.379926    0.416569    0.470315    11.00000    0.03995    0.02517 =
         0.01541   -0.00256   -0.00813   -0.01533
O3    4   -0.166256    0.698442    0.291274    11.00000    0.03263    0.03111 =
         0.02576   -0.01582   -0.00380    0.00535
C4    1    0.090266    0.523395    0.180095    11.00000    0.01723    0.01819 =
         0.01718   -0.00702   -0.00240   -0.00510
N5    3    0.452993    0.416767    0.253686    11.00000    0.01746    0.01989 =
         0.01900   -0.00604   -0.00232   -0.00530
C6    1    0.367659    0.625830    0.207823    11.00000    0.01611    0.01982 =
         0.01864   -0.00577   -0.00245   -0.00462
N7    3    0.426695    0.601839    0.369050    11.00000    0.03569    0.02202 =
         0.01778   -0.00649   -0.00924   -0.00921
N8    3   -0.030140    0.618890    0.176534    11.00000    0.01942    0.01963 =
         0.01616   -0.00767   -0.00428   -0.00207
C9    1   -0.024568    0.195105    0.392830    11.00000    0.02549    0.02300 =
         0.02558   -0.00632   -0.00675   -0.00614
AFIX  43
H9    2   -0.025807    0.198990    0.324752    11.00000   -1.20000
AFIX   0
C10   1   -0.073653    0.622006    0.274635    11.00000    0.01897    0.02400 =
         0.01810   -0.00982   -0.00222   -0.00419
C11   1    0.086468    0.256842    0.409835    11.00000    0.01804    0.01572 =
         0.02194   -0.00491   -0.00315   -0.00218
C12   1    0.087112    0.249122    0.510590    11.00000    0.02781    0.02337 =
         0.02127   -0.00675   -0.00130   -0.00893
AFIX  43
H12   2    0.163015    0.289680    0.524133    11.00000   -1.20000
AFIX   0
C13   1    0.361120    0.685323    0.101312    11.00000    0.02126    0.02740 =
         0.01861   -0.00726   -0.00240   -0.00454
AFIX  43
H13   2    0.331199    0.650123    0.060669    11.00000   -1.20000
AFIX   0
C14   1   -0.022894    0.182312    0.591183    11.00000    0.03552    0.03073 =
         0.02161   -0.00492    0.00079   -0.00921
AFIX  43
H14   2   -0.022481    0.178061    0.659459    11.00000   -1.20000
AFIX   0
C15   1    0.380399    0.500157    0.386383    11.00000    0.02086    0.02190 =
         0.01754   -0.00703   -0.00356   -0.00712
C16   1    0.155455    0.464432    0.289278    11.00000    0.01920    0.01851 =
         0.01402   -0.00645   -0.00253   -0.00554
C17   1   -0.206835    0.878627   -0.100688    11.00000    0.02505    0.03497 =
         0.01989   -0.00138   -0.00119    0.00604
AFIX  43
H17   2   -0.246961    0.937556   -0.163268    11.00000   -1.20000
AFIX   0
C18   1   -0.133404    0.128019    0.473730    11.00000    0.03140    0.03120 =
         0.03786   -0.00530   -0.00675   -0.01665
AFIX  43
H18   2   -0.208187    0.086280    0.460853    11.00000   -1.20000
AFIX   0
C19   1    0.339203    0.503761    0.280837    11.00000    0.02081    0.01922 =
         0.01350   -0.00437   -0.00394   -0.00579
C20   1    0.641046    0.418611    0.236261    11.00000    0.01858    0.02673 =
         0.02502   -0.00510   -0.00300   -0.00766
AFIX  23
H20A  2    0.694218    0.384373    0.303291    11.00000   -1.20000
H20B  2    0.668519    0.498182    0.197926    11.00000   -1.20000
AFIX   0
C21   1    0.645941    0.231756    0.222731    11.00000    0.01984    0.03439 =
         0.02377   -0.01362   -0.00644    0.00016
C22   1   -0.133062    0.121904    0.572886    11.00000    0.03153    0.03298 =
         0.03136   -0.00070    0.00246   -0.01601
AFIX  43
H22   2   -0.208079    0.076452    0.628321    11.00000   -1.20000
AFIX   0
C23   1    0.498448    0.211732    0.294945    11.00000    0.01961    0.02450 =
         0.02328   -0.01024   -0.00870   -0.00050
C24   1    0.550263    0.011501    0.324583    11.00000    0.03269    0.02661 =
         0.05456   -0.02132   -0.01214    0.00001
AFIX  43
H24   2    0.519339   -0.063820    0.360691    11.00000   -1.20000
AFIX   0
C25   1    0.198006    0.331612    0.318311    11.00000    0.01968    0.01827 =
         0.01720   -0.00800   -0.00357   -0.00398
AFIX  13
H25   2    0.176292    0.319547    0.256493    11.00000   -1.20000
AFIX   0
C26   1    0.418368    0.678664    0.264352    11.00000    0.02168    0.02004 =
         0.01906   -0.00503   -0.00465   -0.00348
C27   1    0.398662    0.306393    0.325164    11.00000    0.01895    0.02027 =
         0.01768   -0.00658   -0.00343   -0.00544
AFIX  13
H27   2    0.423244    0.290655    0.397179    11.00000   -1.20000
AFIX   0
C28   1   -0.082273    0.820802    0.060744    11.00000    0.02101    0.02442 =
         0.02784   -0.00987   -0.00324   -0.00181
AFIX  43
H28   2   -0.036432    0.839611    0.108664    11.00000   -1.20000
AFIX   0
C29   1   -0.091836    0.707251    0.081597    11.00000    0.01474    0.02336 =
         0.01685   -0.00632   -0.00155   -0.00086
C30   1   -0.140555    0.906329   -0.030979    11.00000    0.02540    0.02284 =
         0.03153   -0.00321    0.00019   -0.00041
AFIX  43
H30   2   -0.134916    0.984272   -0.045976    11.00000   -1.20000
AFIX   0
C31   1   -0.156662    0.678320    0.011993    11.00000    0.01993    0.02857 =
         0.01971   -0.01058   -0.00202   -0.00130
AFIX  43
H31   2   -0.161368    0.600408    0.026427    11.00000   -1.20000
AFIX   0
C32   1    0.013044    0.511849    0.353055    11.00000    0.02280    0.02311 =
         0.01526   -0.00832   -0.00134   -0.00545
AFIX  23
H32A  2   -0.072553    0.457029    0.390441    11.00000   -1.20000
H32B  2    0.064668    0.526945    0.404494    11.00000   -1.20000
AFIX   0
C33   1    0.446632    0.848411    0.113316    11.00000    0.02201    0.01714 =
         0.03108   -0.00204   -0.00105   -0.00277
AFIX  43
H33   2    0.472043    0.925204    0.080052    11.00000   -1.20000
AFIX   0
C34   1    0.453297    0.101150    0.346201    11.00000    0.02387    0.02602 =
         0.03573   -0.01354   -0.00577   -0.00284
AFIX  43
H34   2    0.355061    0.086923    0.396510    11.00000   -1.20000
AFIX   0
C35   1    0.399319    0.797902    0.054917    11.00000    0.02143    0.02740 =
         0.01922   -0.00016   -0.00109   -0.00377
AFIX  43
H35   2    0.392668    0.840304   -0.017789    11.00000   -1.20000
AFIX   0
C36   1    0.709113    0.348385    0.172387    11.00000    0.02079    0.03718 =
         0.02720   -0.01061    0.00155   -0.00381
AFIX  23
H36A  2    0.668931    0.390016    0.101770    11.00000   -1.20000
H36B  2    0.838527    0.338425    0.165351    11.00000   -1.20000
AFIX   0
C37   1    0.457845    0.789411    0.219511    11.00000    0.02548    0.01970 =
         0.02879   -0.00951   -0.00410   -0.00422
AFIX  43
H37   2    0.491362    0.823903    0.259712    11.00000   -1.20000
AFIX   0
C38   1   -0.214774    0.765566   -0.079497    11.00000    0.02431    0.04286 =
         0.01873   -0.01354   -0.00428    0.00294
AFIX  43
H38   2   -0.260276    0.747071   -0.127732    11.00000   -1.20000
AFIX   0
C39   1    0.739191    0.140748    0.200817    11.00000    0.02302    0.04719 =
         0.03847   -0.02641   -0.00564    0.00343
AFIX  43
H39   2    0.837526    0.154052    0.150549    11.00000   -1.20000
AFIX   0
C40   1    0.691819    0.031956    0.250479    11.00000    0.02998    0.04142 =
         0.05666   -0.03473   -0.01303    0.00896
AFIX  43
H40   2    0.756199   -0.028690    0.233836    11.00000   -1.20000
AFIX   0
H7    2    0.480936    0.612425    0.418598    11.00000    0.03940
HKLF 4

REM  3055 in P-1 #2
REM R1 =  0.0423 for    4514 Fo > 4sig(Fo)  and  0.0563 for all    5562 data
REM    365 parameters refined using      1 restraints

END

WGHT      0.0486      0.4383

REM Highest difference peak  0.308,  deepest hole -0.237,  1-sigma level  0.042
Q1    1   0.3534  0.5002  0.3327  11.00000  0.05    0.31
Q2    1   0.2435  0.4887  0.2927  11.00000  0.05    0.27
Q3    1   0.1751  0.4002  0.3067  11.00000  0.05    0.27
Q4    1   0.2967  0.3156  0.3231  11.00000  0.05    0.25
Q5    1   0.3524  0.5639  0.2365  11.00000  0.05    0.25
Q6    1   0.1441  0.3059  0.3669  11.00000  0.05    0.25
Q7    1   0.0867  0.4888  0.3240  11.00000  0.05    0.24
Q8    1  -0.0687  0.6958  0.0252  11.00000  0.05    0.23
Q9    1   0.4549  0.6425  0.2280  11.00000  0.05    0.23
Q10   1   0.3623  0.6642  0.2390  11.00000  0.05    0.23
Q11   1   0.1209  0.4870  0.2390  11.00000  0.05    0.22
Q12   1   0.0470  0.2229  0.4055  11.00000  0.05    0.22
Q13   1   0.4444  0.2603  0.3027  11.00000  0.05    0.22
Q14   1  -0.0538  0.6658  0.1319  11.00000  0.05    0.21
Q15   1   0.6018  0.2228  0.2832  11.00000  0.05    0.21
Q16   1  -0.1797  0.6921  0.0644  11.00000  0.05    0.20
Q17   1   0.0810  0.2623  0.4561  11.00000  0.05    0.19
Q18   1   0.3112  0.6602  0.1642  11.00000  0.05    0.19
Q19   1   0.4009  0.4705  0.2593  11.00000  0.05    0.19
Q20   1  -0.0035  0.2361  0.5453  11.00000  0.05    0.19
;
_shelx_res_checksum              59312
####################################################################### 
# 
# This file contains crystal structure data downloaded from the 
# Cambridge Structural Database (CSD) hosted by the Cambridge 
# Crystallographic Data Centre (CCDC).
# 
# Full information about CCDC data access policies and citation 
# guidelines are available at http://www.ccdc.cam.ac.uk/access/V1 
# 
# Audit and citation data items may have been added by the CCDC. 
# Please retain this information to preserve the provenance of 
# this file and to allow appropriate attribution of the data. 
# 
#######################################################################

data_3082
_database_code_depnum_ccdc_archive 'CCDC 1585512'
loop_
_audit_author_name
_audit_author_address
'Christopher Golz' 'TU Dortmund'
_audit_update_record             
;
2017-11-14 deposited with the CCDC.	2019-03-06 downloaded from the CCDC.
;
_audit_creation_date             2017-11-10
_audit_creation_method           
;
Olex2 1.2
(compiled 2017.08.10 svn.r3458 for OlexSys, GUI svn.r5381)
;
_shelx_SHELXL_version_number     2014/7
_chemical_name_common            ?
_chemical_name_systematic        
"(1'S * ,2'S * ,3S * ,10b'S *)-1'',2'-diphenyl-6',10b'-dihydro-2'H,5'H-dispiro[indoline-3,3'-pyrrolo[2,1-a]isoquinoline-1',3''-pyrrolidine]-2,2'',5''-trione"
_chemical_formula_moiety         'C34 H27 N3 O3'
_chemical_formula_sum            'C34 H27 N3 O3'
_chemical_formula_weight         525.58
_chemical_absolute_configuration ad
_chemical_melting_point          ?
loop_
_atom_type_symbol
_atom_type_description
_atom_type_scat_dispersion_real
_atom_type_scat_dispersion_imag
_atom_type_scat_source
C C 0.0033 0.0016 'International Tables Vol C Tables 4.2.6.8 and 6.1.1.4'
H H 0.0000 0.0000 'International Tables Vol C Tables 4.2.6.8 and 6.1.1.4'
N N 0.0061 0.0033 'International Tables Vol C Tables 4.2.6.8 and 6.1.1.4'
O O 0.0106 0.0060 'International Tables Vol C Tables 4.2.6.8 and 6.1.1.4'

_shelx_space_group_comment       
;
The symmetry employed for this shelxl refinement is uniquely defined
by the following loop, which should always be used as a source of
symmetry information in preference to the above space-group names.
They are only intended as comments.
;
_space_group_crystal_system      orthorhombic
_space_group_IT_number           19
_space_group_name_H-M_alt        'P 21 21 21'
_space_group_name_Hall           'P 2ac 2ab'
loop_
_space_group_symop_operation_xyz
'x, y, z'
'-x+1/2, -y, z+1/2'
'x+1/2, -y+1/2, -z'
'-x, y+1/2, -z+1/2'

_cell_length_a                   9.5047(6)
_cell_length_b                   11.4368(7)
_cell_length_c                   23.899(2)
_cell_angle_alpha                90
_cell_angle_beta                 90
_cell_angle_gamma                90
_cell_volume                     2598.0(3)
_cell_formula_units_Z            4
_cell_measurement_reflns_used    2928
_cell_measurement_temperature    150
_cell_measurement_theta_max      26.1170
_cell_measurement_theta_min      2.7740
_shelx_estimated_absorpt_T_max   ?
_shelx_estimated_absorpt_T_min   ?
_exptl_absorpt_coefficient_mu    0.087
_exptl_absorpt_correction_T_max  1.00000
_exptl_absorpt_correction_T_min  0.88470
_exptl_absorpt_correction_type   multi-scan
_exptl_absorpt_process_details   
;
CrysAlisPro, Agilent Technologies,
Version 1.171.37.34 (release 22-05-2014 CrysAlis171 .NET)
(compiled May 22 2014,16:03:01)
Empirical absorption correction using spherical harmonics,
 implemented in SCALE3 ABSPACK scaling algorithm.
;
_exptl_absorpt_special_details   ?
_exptl_crystal_colour            colourless
_exptl_crystal_colour_lustre     .
_exptl_crystal_colour_modifier   .
_exptl_crystal_colour_primary    colourless
_exptl_crystal_density_diffrn    1.344
_exptl_crystal_density_meas      ?
_exptl_crystal_density_method    ?
_exptl_crystal_description       block
_exptl_crystal_F_000             1104
_exptl_crystal_size_max          0.19
_exptl_crystal_size_mid          0.11
_exptl_crystal_size_min          0.07
_exptl_transmission_factor_max   ?
_exptl_transmission_factor_min   ?
_diffrn_reflns_av_R_equivalents  0.0419
_diffrn_reflns_av_unetI/netI     0.0715
_diffrn_reflns_Laue_measured_fraction_full 0.998
_diffrn_reflns_Laue_measured_fraction_max 0.998
_diffrn_reflns_limit_h_max       11
_diffrn_reflns_limit_h_min       -10
_diffrn_reflns_limit_k_max       14
_diffrn_reflns_limit_k_min       -12
_diffrn_reflns_limit_l_max       29
_diffrn_reflns_limit_l_min       -26
_diffrn_reflns_number            11626
_diffrn_reflns_point_group_measured_fraction_full 0.999
_diffrn_reflns_point_group_measured_fraction_max 0.999
_diffrn_reflns_theta_full        25.242
_diffrn_reflns_theta_max         25.994
_diffrn_reflns_theta_min         2.306
_diffrn_ambient_temperature      150.0
_diffrn_detector_area_resol_mean 16.0560
_diffrn_detector_type            Sapphire3
_diffrn_measured_fraction_theta_full 0.998
_diffrn_measured_fraction_theta_max 0.998
_diffrn_measurement_details      
;
#__ type_ start__ end____ width___ exp.time_
  1 omega   50.00   93.00   1.0000   20.0000
omega____ theta____ kappa____ phi______ frames
    -       17.4645  179.0000  -30.0000 43

#__ type_ start__ end____ width___ exp.time_
  2 omega  -54.00   66.00   1.0000   20.0000
omega____ theta____ kappa____ phi______ frames
    -       17.4645    0.0000  -60.0000 120

#__ type_ start__ end____ width___ exp.time_
  3 omega  -20.00   16.00   1.0000   20.0000
omega____ theta____ kappa____ phi______ frames
    -      -18.8708  -99.0000  -30.0000 36

#__ type_ start__ end____ width___ exp.time_
  4 omega  -19.00   16.00   1.0000   20.0000
omega____ theta____ kappa____ phi______ frames
    -      -18.8708  -99.0000 -180.0000 35
;
_diffrn_measurement_device       'four-circle diffractometer'
_diffrn_measurement_device_type  'Xcalibur, Sapphire3'
_diffrn_measurement_method       '\w scans'
_diffrn_radiation_type           MoK\a
_diffrn_radiation_wavelength     0.71073
_diffrn_source                   ?
_reflns_Friedel_coverage         0.760
_reflns_Friedel_fraction_full    1.000
_reflns_Friedel_fraction_max     1.000
_reflns_number_gt                4018
_reflns_number_total             5098
_reflns_special_details          
;
 Reflections were merged by SHELXL according to the crystal
 class for the calculation of statistics and refinement.
 
 _reflns_Friedel_fraction is defined as the number of unique
 Friedel pairs measured divided by the number that would be
 possible theoretically, ignoring centric projections and
 systematic absences.
;
_reflns_threshold_expression     'I > 2\s(I)'
_computing_cell_refinement       
;
CrysAlisPro, Agilent Technologies,
Version 1.171.37.34 (release 22-05-2014 CrysAlis171 .NET)
(compiled May 22 2014,16:03:01)
;
_computing_data_collection       
;
CrysAlisPro, Agilent Technologies,
Version 1.171.37.34 (release 22-05-2014 CrysAlis171 .NET)
(compiled May 22 2014,16:03:01)
;
_computing_data_reduction        
;
CrysAlisPro, Agilent Technologies,
Version 1.171.37.34 (release 22-05-2014 CrysAlis171 .NET)
(compiled May 22 2014,16:03:01)
;
_computing_molecular_graphics    'Olex2 (Dolomanov et al., 2009)'
_computing_publication_material  'Olex2 (Dolomanov et al., 2009)'
_computing_structure_refinement  'ShelXL (Sheldrick, 2015)'
_computing_structure_solution    'ShelXT (Sheldrick, 2015)'
_refine_diff_density_max         0.179
_refine_diff_density_min         -0.237
_refine_diff_density_rms         0.045
_refine_ls_abs_structure_details 
;
 Refined as a perfect inversion twin.
;
_refine_ls_abs_structure_Flack   0.0
_refine_ls_extinction_coef       .
_refine_ls_extinction_method     none
_refine_ls_goodness_of_fit_ref   1.032
_refine_ls_hydrogen_treatment    mixed
_refine_ls_matrix_type           full
_refine_ls_number_parameters     365
_refine_ls_number_reflns         5098
_refine_ls_number_restraints     1
_refine_ls_R_factor_all          0.0679
_refine_ls_R_factor_gt           0.0451
_refine_ls_restrained_S_all      1.032
_refine_ls_shift/su_max          0.000
_refine_ls_shift/su_mean         0.000
_refine_ls_structure_factor_coef Fsqd
_refine_ls_weighting_details     
'w=1/[\s^2^(Fo^2^)+(0.0312P)^2^] where P=(Fo^2^+2Fc^2^)/3'
_refine_ls_weighting_scheme      calc
_refine_ls_wR_factor_gt          0.0785
_refine_ls_wR_factor_ref         0.0875
_refine_special_details          
;
 Refined as a 2-component perfect inversion twin.
;
_olex2_refinement_description    
;
1. Fixed Uiso
 At 1.2 times of:
  All C(H) groups, All C(H,H) groups
2. Restrained distances
 N1-H1
 1 with sigma of 0.02
3.a Ternary CH refined with riding coordinates:
 C9(H9), C26(H26)
3.b Secondary CH2 refined with riding coordinates:
 C17(H17A,H17B), C33(H33A,H33B), C34(H34A,H34B)
3.c Aromatic/amide H refined with riding coordinates:
 C2(H2), C3(H3), C4(H4), C5(H5), C11(H11), C12(H12), C13(H13), C14(H14),
 C15(H15), C21(H21), C22(H22), C23(H23), C24(H24), C25(H25), C28(H28), C29(H29),
  C30(H30), C31(H31)
;
_atom_sites_solution_hydrogens   mixed
_atom_sites_solution_primary     dual
_atom_sites_solution_secondary   ?
loop_
_atom_site_label
_atom_site_type_symbol
_atom_site_fract_x
_atom_site_fract_y
_atom_site_fract_z
_atom_site_U_iso_or_equiv
_atom_site_adp_type
_atom_site_occupancy
_atom_site_site_symmetry_order
_atom_site_calc_flag
_atom_site_refinement_flags_posn
_atom_site_refinement_flags_adp
_atom_site_refinement_flags_occupancy
_atom_site_disorder_assembly
_atom_site_disorder_group
O1 O 0.6078(2) 0.13939(18) 0.76035(10) 0.0270(6) Uani 1 1 d . . . . .
O2 O 0.8184(2) 0.45998(17) 0.59919(9) 0.0244(5) Uani 1 1 d . . . . .
O3 O 0.3453(2) 0.52558(17) 0.61074(9) 0.0245(5) Uani 1 1 d . . . . .
N1 N 0.8185(3) 0.1477(2) 0.80767(12) 0.0231(6) Uani 1 1 d D . . . .
H1 H 0.788(3) 0.100(3) 0.8387(12) 0.043(11) Uiso 1 1 d D . . . .
N2 N 0.8092(3) 0.20751(19) 0.66599(11) 0.0181(6) Uani 1 1 d . . . . .
N3 N 0.5842(3) 0.5124(2) 0.59504(11) 0.0194(6) Uani 1 1 d . . . . .
C1 C 0.9524(3) 0.1982(2) 0.80028(14) 0.0214(7) Uani 1 1 d . . . . .
C2 C 1.0676(3) 0.1935(3) 0.83515(14) 0.0267(8) Uani 1 1 d . . . . .
H2 H 1.0648 0.1519 0.8695 0.032 Uiso 1 1 calc R . . . .
C3 C 1.1885(3) 0.2524(3) 0.81784(15) 0.0295(8) Uani 1 1 d . . . . .
H3 H 1.2702 0.2502 0.8407 0.035 Uiso 1 1 calc R . . . .
C4 C 1.1916(3) 0.3138(3) 0.76800(15) 0.0269(8) Uani 1 1 d . . . . .
H4 H 1.2750 0.3538 0.7572 0.032 Uiso 1 1 calc R . . . .
C5 C 1.0741(3) 0.3176(3) 0.73353(14) 0.0229(8) Uani 1 1 d . . . . .
H5 H 1.0763 0.3598 0.6993 0.027 Uiso 1 1 calc R . . . .
C6 C 0.9543(3) 0.2594(2) 0.74981(13) 0.0183(7) Uani 1 1 d . . . . .
C7 C 0.8109(3) 0.2540(2) 0.72296(13) 0.0191(7) Uani 1 1 d . . . . .
C8 C 0.7287(3) 0.1750(3) 0.76501(14) 0.0198(7) Uani 1 1 d . . . . .
C9 C 0.7474(3) 0.3775(2) 0.71369(13) 0.0170(7) Uani 1 1 d . . . . .
H9 H 0.8278 0.4267 0.7005 0.020 Uiso 1 1 calc R . . . .
C10 C 0.6960(3) 0.4364(2) 0.76703(13) 0.0194(7) Uani 1 1 d . . . . .
C11 C 0.7756(3) 0.5289(3) 0.78797(14) 0.0247(8) Uani 1 1 d . . . . .
H11 H 0.8534 0.5573 0.7670 0.030 Uiso 1 1 calc R . . . .
C12 C 0.7429(4) 0.5803(3) 0.83913(16) 0.0303(8) Uani 1 1 d . . . . .
H12 H 0.7992 0.6424 0.8532 0.036 Uiso 1 1 calc R . . . .
C13 C 0.6293(4) 0.5413(3) 0.86935(15) 0.0323(9) Uani 1 1 d . . . . .
H13 H 0.6074 0.5758 0.9045 0.039 Uiso 1 1 calc R . . . .
C14 C 0.5472(3) 0.4519(3) 0.84845(14) 0.0278(8) Uani 1 1 d . . . . .
H14 H 0.4671 0.4264 0.8688 0.033 Uiso 1 1 calc R . . . .
C15 C 0.5805(3) 0.3989(3) 0.79804(14) 0.0235(8) Uani 1 1 d . . . . .
H15 H 0.5241 0.3364 0.7845 0.028 Uiso 1 1 calc R . . . .
C16 C 0.6473(3) 0.3657(2) 0.66142(13) 0.0171(7) Uani 1 1 d . . . . .
C17 C 0.4927(3) 0.3999(3) 0.66864(13) 0.0201(7) Uani 1 1 d . . . . .
H17A H 0.4315 0.3301 0.6657 0.024 Uiso 1 1 calc R . . . .
H17B H 0.4774 0.4367 0.7057 0.024 Uiso 1 1 calc R . . . .
C18 C 0.4602(3) 0.4850(2) 0.62256(13) 0.0198(7) Uani 1 1 d . . . . .
C19 C 0.6991(3) 0.4489(2) 0.61566(13) 0.0194(7) Uani 1 1 d . . . . .
C20 C 0.5944(3) 0.5981(2) 0.55090(14) 0.0211(7) Uani 1 1 d . . . . .
C21 C 0.5388(3) 0.7080(3) 0.55982(14) 0.0278(8) Uani 1 1 d . . . . .
H21 H 0.4917 0.7259 0.5938 0.033 Uiso 1 1 calc R . . . .
C22 C 0.5532(4) 0.7922(3) 0.51815(15) 0.0350(9) Uani 1 1 d . . . . .
H22 H 0.5153 0.8682 0.5236 0.042 Uiso 1 1 calc R . . . .
C23 C 0.6219(4) 0.7658(3) 0.46909(16) 0.0354(9) Uani 1 1 d . . . . .
H23 H 0.6329 0.8240 0.4410 0.042 Uiso 1 1 calc R . . . .
C24 C 0.6751(4) 0.6547(3) 0.46058(15) 0.0351(9) Uani 1 1 d . . . . .
H24 H 0.7212 0.6362 0.4264 0.042 Uiso 1 1 calc R . . . .
C25 C 0.6612(4) 0.5702(3) 0.50168(14) 0.0291(8) Uani 1 1 d . . . . .
H25 H 0.6975 0.4938 0.4959 0.035 Uiso 1 1 calc R . . . .
C26 C 0.6692(3) 0.2353(2) 0.64338(13) 0.0193(7) Uani 1 1 d . . . . .
H26 H 0.5992 0.1870 0.6644 0.023 Uiso 1 1 calc R . . . .
C27 C 0.6603(3) 0.2000(2) 0.58226(13) 0.0192(7) Uani 1 1 d . . . . .
C28 C 0.5524(3) 0.2404(2) 0.54729(14) 0.0244(8) Uani 1 1 d . . . . .
H28 H 0.4884 0.2973 0.5610 0.029 Uiso 1 1 calc R . . . .
C29 C 0.5370(4) 0.1993(3) 0.49331(14) 0.0280(8) Uani 1 1 d . . . . .
H29 H 0.4634 0.2283 0.4703 0.034 Uiso 1 1 calc R . . . .
C30 C 0.6285(4) 0.1161(3) 0.47281(15) 0.0318(9) Uani 1 1 d . . . . .
H30 H 0.6190 0.0881 0.4356 0.038 Uiso 1 1 calc R . . . .
C31 C 0.7342(4) 0.0740(3) 0.50700(14) 0.0275(8) Uani 1 1 d . . . . .
H31 H 0.7971 0.0166 0.4929 0.033 Uiso 1 1 calc R . . . .
C32 C 0.7508(3) 0.1137(2) 0.56152(14) 0.0221(8) Uani 1 1 d . . . . .
C33 C 0.8658(3) 0.0604(3) 0.59770(14) 0.0269(8) Uani 1 1 d . . . . .
H33A H 0.8692 -0.0250 0.5912 0.032 Uiso 1 1 calc R . . . .
H33B H 0.9579 0.0936 0.5866 0.032 Uiso 1 1 calc R . . . .
C34 C 0.8414(3) 0.0834(2) 0.65939(14) 0.0225(7) Uani 1 1 d . . . . .
H34A H 0.7621 0.0353 0.6732 0.027 Uiso 1 1 calc R . . . .
H34B H 0.9266 0.0630 0.6811 0.027 Uiso 1 1 calc R . . . .

loop_
_atom_site_aniso_label
_atom_site_aniso_U_11
_atom_site_aniso_U_22
_atom_site_aniso_U_33
_atom_site_aniso_U_23
_atom_site_aniso_U_13
_atom_site_aniso_U_12
O1 0.0219(13) 0.0306(12) 0.0285(15) 0.0046(11) -0.0004(11) -0.0067(10)
O2 0.0229(12) 0.0265(12) 0.0238(14) 0.0015(10) 0.0044(11) -0.0012(10)
O3 0.0234(12) 0.0288(12) 0.0212(14) -0.0038(10) -0.0010(10) 0.0067(10)
N1 0.0210(15) 0.0284(15) 0.0198(17) 0.0077(12) -0.0011(14) -0.0010(12)
N2 0.0192(14) 0.0166(13) 0.0185(15) 0.0003(11) -0.0030(12) 0.0010(11)
N3 0.0227(14) 0.0176(13) 0.0180(16) 0.0024(11) 0.0020(13) 0.0034(11)
C1 0.0200(17) 0.0207(16) 0.024(2) 0.0004(14) 0.0019(16) 0.0038(14)
C2 0.0238(19) 0.0357(19) 0.020(2) 0.0030(15) -0.0016(16) 0.0061(15)
C3 0.0218(19) 0.0360(19) 0.031(2) -0.0076(16) -0.0065(17) 0.0042(16)
C4 0.0182(17) 0.0289(18) 0.034(2) -0.0062(16) -0.0008(17) -0.0011(15)
C5 0.0233(18) 0.0212(17) 0.024(2) 0.0015(14) 0.0045(16) 0.0009(14)
C6 0.0184(16) 0.0162(15) 0.0203(19) -0.0025(13) 0.0001(15) 0.0024(13)
C7 0.0194(16) 0.0182(15) 0.0197(19) 0.0018(13) 0.0000(15) -0.0020(13)
C8 0.0193(18) 0.0197(16) 0.0203(19) 0.0002(13) 0.0017(15) 0.0003(13)
C9 0.0175(16) 0.0178(15) 0.0156(18) 0.0008(13) -0.0008(14) -0.0001(13)
C10 0.0221(16) 0.0183(15) 0.0177(18) 0.0021(13) -0.0027(15) 0.0058(13)
C11 0.0254(19) 0.0234(17) 0.025(2) 0.0015(15) -0.0020(15) 0.0014(14)
C12 0.034(2) 0.0260(18) 0.031(2) -0.0075(16) -0.0072(18) 0.0039(15)
C13 0.042(2) 0.034(2) 0.021(2) -0.0047(16) -0.0015(17) 0.0176(17)
C14 0.0276(18) 0.0296(18) 0.026(2) 0.0036(16) 0.0022(17) 0.0114(15)
C15 0.0227(18) 0.0248(17) 0.023(2) 0.0033(14) -0.0021(16) 0.0044(14)
C16 0.0166(16) 0.0189(15) 0.0158(18) -0.0002(13) 0.0017(14) -0.0016(13)
C17 0.0216(17) 0.0206(16) 0.0181(19) -0.0007(14) -0.0005(14) 0.0005(13)
C18 0.0236(18) 0.0182(16) 0.0175(18) -0.0065(13) -0.0002(15) 0.0009(14)
C19 0.0239(18) 0.0180(16) 0.0165(18) -0.0031(13) 0.0005(15) -0.0008(13)
C20 0.0243(18) 0.0218(16) 0.0172(19) 0.0026(14) -0.0020(15) -0.0004(13)
C21 0.037(2) 0.0240(18) 0.023(2) 0.0008(14) 0.0047(17) 0.0063(16)
C22 0.046(2) 0.0234(18) 0.035(2) 0.0080(16) 0.001(2) 0.0053(17)
C23 0.042(2) 0.032(2) 0.032(2) 0.0129(17) -0.0007(19) 0.0023(16)
C24 0.042(2) 0.042(2) 0.022(2) 0.0045(17) 0.0051(19) 0.0024(18)
C25 0.037(2) 0.0241(17) 0.026(2) 0.0011(15) 0.0026(18) 0.0057(15)
C26 0.0202(17) 0.0187(15) 0.0191(19) 0.0045(13) 0.0014(15) -0.0012(13)
C27 0.0207(17) 0.0191(15) 0.0179(19) 0.0032(13) 0.0011(15) -0.0044(13)
C28 0.0282(19) 0.0195(16) 0.026(2) -0.0002(14) -0.0018(16) -0.0003(14)
C29 0.034(2) 0.0260(18) 0.025(2) 0.0013(15) -0.0083(17) 0.0017(15)
C30 0.041(2) 0.0328(19) 0.021(2) -0.0041(16) -0.0008(17) -0.0005(16)
C31 0.032(2) 0.0262(17) 0.024(2) -0.0065(15) 0.0020(17) 0.0010(15)
C32 0.0219(17) 0.0207(16) 0.024(2) -0.0023(14) 0.0024(15) -0.0025(14)
C33 0.0288(19) 0.0236(17) 0.028(2) -0.0040(15) 0.0007(16) 0.0067(14)
C34 0.0222(18) 0.0176(16) 0.028(2) 0.0018(14) -0.0019(16) 0.0016(13)

_geom_special_details            
;
 All esds (except the esd in the dihedral angle between two l.s. planes)
 are estimated using the full covariance matrix.  The cell esds are taken
 into account individually in the estimation of esds in distances, angles
 and torsion angles; correlations between esds in cell parameters are only
 used when they are defined by crystal symmetry.  An approximate (isotropic)
 treatment of cell esds is used for estimating esds involving l.s. planes.
;
loop_
_geom_bond_atom_site_label_1
_geom_bond_atom_site_label_2
_geom_bond_distance
_geom_bond_site_symmetry_2
_geom_bond_publ_flag
O1 C8 1.224(3) . ?
O2 C19 1.207(3) . ?
O3 C18 1.220(3) . ?
N1 H1 0.97(2) . ?
N1 C1 1.409(4) . ?
N1 C8 1.366(4) . ?
N2 C7 1.462(4) . ?
N2 C26 1.471(4) . ?
N2 C34 1.460(3) . ?
N3 C18 1.386(4) . ?
N3 C19 1.401(4) . ?
N3 C20 1.443(4) . ?
C1 C2 1.377(4) . ?
C1 C6 1.394(4) . ?
C2 H2 0.9500 . ?
C2 C3 1.395(4) . ?
C3 H3 0.9500 . ?
C3 C4 1.383(5) . ?
C4 H4 0.9500 . ?
C4 C5 1.389(4) . ?
C5 H5 0.9500 . ?
C5 C6 1.375(4) . ?
C6 C7 1.508(4) . ?
C7 C8 1.561(4) . ?
C7 C9 1.552(4) . ?
C9 H9 1.0000 . ?
C9 C10 1.522(4) . ?
C9 C16 1.576(4) . ?
C10 C11 1.394(4) . ?
C10 C15 1.392(4) . ?
C11 H11 0.9500 . ?
C11 C12 1.392(5) . ?
C12 H12 0.9500 . ?
C12 C13 1.373(5) . ?
C13 H13 0.9500 . ?
C13 C14 1.380(4) . ?
C14 H14 0.9500 . ?
C14 C15 1.385(4) . ?
C15 H15 0.9500 . ?
C16 C17 1.531(4) . ?
C16 C19 1.531(4) . ?
C16 C26 1.567(4) . ?
C17 H17A 0.9900 . ?
C17 H17B 0.9900 . ?
C17 C18 1.502(4) . ?
C20 C21 1.380(4) . ?
C20 C25 1.374(4) . ?
C21 H21 0.9500 . ?
C21 C22 1.392(4) . ?
C22 H22 0.9500 . ?
C22 C23 1.376(5) . ?
C23 H23 0.9500 . ?
C23 C24 1.383(4) . ?
C24 H24 0.9500 . ?
C24 C25 1.384(4) . ?
C25 H25 0.9500 . ?
C26 H26 1.0000 . ?
C26 C27 1.518(4) . ?
C27 C28 1.401(4) . ?
C27 C32 1.400(4) . ?
C28 H28 0.9500 . ?
C28 C29 1.381(4) . ?
C29 H29 0.9500 . ?
C29 C30 1.379(4) . ?
C30 H30 0.9500 . ?
C30 C31 1.381(5) . ?
C31 H31 0.9500 . ?
C31 C32 1.389(5) . ?
C32 C33 1.521(4) . ?
C33 H33A 0.9900 . ?
C33 H33B 0.9900 . ?
C33 C34 1.515(4) . ?
C34 H34A 0.9900 . ?
C34 H34B 0.9900 . ?

loop_
_geom_angle_atom_site_label_1
_geom_angle_atom_site_label_2
_geom_angle_atom_site_label_3
_geom_angle
_geom_angle_site_symmetry_1
_geom_angle_site_symmetry_3
_geom_angle_publ_flag
C1 N1 H1 127(2) . . ?
C8 N1 H1 121(2) . . ?
C8 N1 C1 112.2(3) . . ?
C7 N2 C26 105.9(2) . . ?
C34 N2 C7 116.9(2) . . ?
C34 N2 C26 111.1(2) . . ?
C18 N3 C19 112.3(2) . . ?
C18 N3 C20 123.9(3) . . ?
C19 N3 C20 123.8(3) . . ?
C2 C1 N1 128.8(3) . . ?
C2 C1 C6 122.2(3) . . ?
C6 C1 N1 109.0(3) . . ?
C1 C2 H2 121.4 . . ?
C1 C2 C3 117.1(3) . . ?
C3 C2 H2 121.4 . . ?
C2 C3 H3 119.4 . . ?
C4 C3 C2 121.2(3) . . ?
C4 C3 H3 119.4 . . ?
C3 C4 H4 119.7 . . ?
C3 C4 C5 120.6(3) . . ?
C5 C4 H4 119.7 . . ?
C4 C5 H5 120.6 . . ?
C6 C5 C4 118.9(3) . . ?
C6 C5 H5 120.6 . . ?
C1 C6 C7 109.6(3) . . ?
C5 C6 C1 119.9(3) . . ?
C5 C6 C7 130.4(3) . . ?
N2 C7 C6 114.9(3) . . ?
N2 C7 C8 112.6(2) . . ?
N2 C7 C9 101.2(2) . . ?
C6 C7 C8 101.7(2) . . ?
C6 C7 C9 112.0(2) . . ?
C9 C7 C8 115.1(2) . . ?
O1 C8 N1 125.3(3) . . ?
O1 C8 C7 127.2(3) . . ?
N1 C8 C7 107.5(2) . . ?
C7 C9 H9 105.1 . . ?
C7 C9 C16 105.7(2) . . ?
C10 C9 C7 114.1(3) . . ?
C10 C9 H9 105.1 . . ?
C10 C9 C16 120.5(2) . . ?
C16 C9 H9 105.1 . . ?
C11 C10 C9 117.5(3) . . ?
C15 C10 C9 124.2(3) . . ?
C15 C10 C11 118.1(3) . . ?
C10 C11 H11 119.5 . . ?
C12 C11 C10 121.0(3) . . ?
C12 C11 H11 119.5 . . ?
C11 C12 H12 120.0 . . ?
C13 C12 C11 120.1(3) . . ?
C13 C12 H12 120.0 . . ?
C12 C13 H13 120.2 . . ?
C12 C13 C14 119.6(3) . . ?
C14 C13 H13 120.2 . . ?
C13 C14 H14 119.7 . . ?
C13 C14 C15 120.7(3) . . ?
C15 C14 H14 119.7 . . ?
C10 C15 H15 119.7 . . ?
C14 C15 C10 120.5(3) . . ?
C14 C15 H15 119.7 . . ?
C17 C16 C9 117.9(3) . . ?
C17 C16 C26 113.7(2) . . ?
C19 C16 C9 108.6(2) . . ?
C19 C16 C17 103.4(2) . . ?
C19 C16 C26 110.6(2) . . ?
C26 C16 C9 102.7(2) . . ?
C16 C17 H17A 110.5 . . ?
C16 C17 H17B 110.5 . . ?
H17A C17 H17B 108.7 . . ?
C18 C17 C16 106.3(3) . . ?
C18 C17 H17A 110.5 . . ?
C18 C17 H17B 110.5 . . ?
O3 C18 N3 124.5(3) . . ?
O3 C18 C17 126.9(3) . . ?
N3 C18 C17 108.6(3) . . ?
O2 C19 N3 124.2(3) . . ?
O2 C19 C16 126.9(3) . . ?
N3 C19 C16 108.8(2) . . ?
C21 C20 N3 118.7(3) . . ?
C25 C20 N3 119.9(3) . . ?
C25 C20 C21 121.4(3) . . ?
C20 C21 H21 120.6 . . ?
C20 C21 C22 118.8(3) . . ?
C22 C21 H21 120.6 . . ?
C21 C22 H22 119.9 . . ?
C23 C22 C21 120.3(3) . . ?
C23 C22 H22 119.9 . . ?
C22 C23 H23 120.0 . . ?
C22 C23 C24 120.0(3) . . ?
C24 C23 H23 120.0 . . ?
C23 C24 H24 119.9 . . ?
C23 C24 C25 120.2(3) . . ?
C25 C24 H24 119.9 . . ?
C20 C25 C24 119.3(3) . . ?
C20 C25 H25 120.3 . . ?
C24 C25 H25 120.3 . . ?
N2 C26 C16 103.0(2) . . ?
N2 C26 H26 107.4 . . ?
N2 C26 C27 110.3(2) . . ?
C16 C26 H26 107.4 . . ?
C27 C26 C16 120.7(2) . . ?
C27 C26 H26 107.4 . . ?
C28 C27 C26 121.9(3) . . ?
C32 C27 C26 119.6(3) . . ?
C32 C27 C28 118.1(3) . . ?
C27 C28 H28 119.2 . . ?
C29 C28 C27 121.5(3) . . ?
C29 C28 H28 119.2 . . ?
C28 C29 H29 120.0 . . ?
C30 C29 C28 120.0(3) . . ?
C30 C29 H29 120.0 . . ?
C29 C30 H30 120.4 . . ?
C29 C30 C31 119.3(3) . . ?
C31 C30 H30 120.4 . . ?
C30 C31 H31 119.2 . . ?
C30 C31 C32 121.6(3) . . ?
C32 C31 H31 119.2 . . ?
C27 C32 C33 121.5(3) . . ?
C31 C32 C27 119.5(3) . . ?
C31 C32 C33 118.9(3) . . ?
C32 C33 H33A 109.2 . . ?
C32 C33 H33B 109.2 . . ?
H33A C33 H33B 107.9 . . ?
C34 C33 C32 111.9(3) . . ?
C34 C33 H33A 109.2 . . ?
C34 C33 H33B 109.2 . . ?
N2 C34 C33 107.8(3) . . ?
N2 C34 H34A 110.1 . . ?
N2 C34 H34B 110.1 . . ?
C33 C34 H34A 110.1 . . ?
C33 C34 H34B 110.1 . . ?
H34A C34 H34B 108.5 . . ?

loop_
_geom_torsion_atom_site_label_1
_geom_torsion_atom_site_label_2
_geom_torsion_atom_site_label_3
_geom_torsion_atom_site_label_4
_geom_torsion
_geom_torsion_site_symmetry_1
_geom_torsion_site_symmetry_2
_geom_torsion_site_symmetry_3
_geom_torsion_site_symmetry_4
_geom_torsion_publ_flag
N1 C1 C2 C3 -179.6(3) . . . . ?
N1 C1 C6 C5 179.3(3) . . . . ?
N1 C1 C6 C7 2.7(3) . . . . ?
N2 C7 C8 O1 -52.5(4) . . . . ?
N2 C7 C8 N1 124.9(3) . . . . ?
N2 C7 C9 C10 163.4(2) . . . . ?
N2 C7 C9 C16 28.7(3) . . . . ?
N2 C26 C27 C28 -164.9(2) . . . . ?
N2 C26 C27 C32 23.3(4) . . . . ?
N3 C20 C21 C22 177.6(3) . . . . ?
N3 C20 C25 C24 -177.5(3) . . . . ?
C1 N1 C8 O1 177.5(3) . . . . ?
C1 N1 C8 C7 0.1(3) . . . . ?
C1 C2 C3 C4 0.6(5) . . . . ?
C1 C6 C7 N2 -124.3(3) . . . . ?
C1 C6 C7 C8 -2.4(3) . . . . ?
C1 C6 C7 C9 120.9(3) . . . . ?
C2 C1 C6 C5 -0.1(5) . . . . ?
C2 C1 C6 C7 -176.7(3) . . . . ?
C2 C3 C4 C5 -0.5(5) . . . . ?
C3 C4 C5 C6 0.1(5) . . . . ?
C4 C5 C6 C1 0.2(5) . . . . ?
C4 C5 C6 C7 176.1(3) . . . . ?
C5 C6 C7 N2 59.5(4) . . . . ?
C5 C6 C7 C8 -178.6(3) . . . . ?
C5 C6 C7 C9 -55.2(4) . . . . ?
C6 C1 C2 C3 -0.4(5) . . . . ?
C6 C7 C8 O1 -176.0(3) . . . . ?
C6 C7 C8 N1 1.4(3) . . . . ?
C6 C7 C9 C10 -73.7(3) . . . . ?
C6 C7 C9 C16 151.6(2) . . . . ?
C7 N2 C26 C16 45.0(3) . . . . ?
C7 N2 C26 C27 175.1(2) . . . . ?
C7 N2 C34 C33 -167.6(3) . . . . ?
C7 C9 C10 C11 107.3(3) . . . . ?
C7 C9 C10 C15 -68.3(4) . . . . ?
C7 C9 C16 C17 123.0(3) . . . . ?
C7 C9 C16 C19 -120.0(3) . . . . ?
C7 C9 C16 C26 -2.8(3) . . . . ?
C8 N1 C1 C2 177.6(3) . . . . ?
C8 N1 C1 C6 -1.7(4) . . . . ?
C8 C7 C9 C10 41.8(4) . . . . ?
C8 C7 C9 C16 -92.9(3) . . . . ?
C9 C7 C8 O1 62.7(4) . . . . ?
C9 C7 C8 N1 -119.9(3) . . . . ?
C9 C10 C11 C12 -174.1(3) . . . . ?
C9 C10 C15 C14 175.0(3) . . . . ?
C9 C16 C17 C18 127.7(3) . . . . ?
C9 C16 C19 O2 47.8(4) . . . . ?
C9 C16 C19 N3 -132.1(2) . . . . ?
C9 C16 C26 N2 -24.1(3) . . . . ?
C9 C16 C26 C27 -147.5(3) . . . . ?
C10 C9 C16 C17 -8.1(4) . . . . ?
C10 C9 C16 C19 108.9(3) . . . . ?
C10 C9 C16 C26 -133.9(3) . . . . ?
C10 C11 C12 C13 -1.1(5) . . . . ?
C11 C10 C15 C14 -0.5(4) . . . . ?
C11 C12 C13 C14 -0.6(5) . . . . ?
C12 C13 C14 C15 1.8(5) . . . . ?
C13 C14 C15 C10 -1.2(5) . . . . ?
C15 C10 C11 C12 1.7(4) . . . . ?
C16 C9 C10 C11 -125.4(3) . . . . ?
C16 C9 C10 C15 59.1(4) . . . . ?
C16 C17 C18 O3 173.4(3) . . . . ?
C16 C17 C18 N3 -7.3(3) . . . . ?
C16 C26 C27 C28 -45.0(4) . . . . ?
C16 C26 C27 C32 143.1(3) . . . . ?
C17 C16 C19 O2 173.8(3) . . . . ?
C17 C16 C19 N3 -6.1(3) . . . . ?
C17 C16 C26 N2 -152.6(3) . . . . ?
C17 C16 C26 C27 84.0(4) . . . . ?
C18 N3 C19 O2 -178.1(3) . . . . ?
C18 N3 C19 C16 1.8(3) . . . . ?
C18 N3 C20 C21 50.8(4) . . . . ?
C18 N3 C20 C25 -130.6(3) . . . . ?
C19 N3 C18 O3 -177.1(3) . . . . ?
C19 N3 C18 C17 3.5(3) . . . . ?
C19 N3 C20 C21 -128.1(3) . . . . ?
C19 N3 C20 C25 50.5(4) . . . . ?
C19 C16 C17 C18 7.9(3) . . . . ?
C19 C16 C26 N2 91.7(3) . . . . ?
C19 C16 C26 C27 -31.8(4) . . . . ?
C20 N3 C18 O3 3.9(5) . . . . ?
C20 N3 C18 C17 -175.5(3) . . . . ?
C20 N3 C19 O2 0.9(5) . . . . ?
C20 N3 C19 C16 -179.2(3) . . . . ?
C20 C21 C22 C23 -0.2(5) . . . . ?
C21 C20 C25 C24 1.1(5) . . . . ?
C21 C22 C23 C24 1.1(6) . . . . ?
C22 C23 C24 C25 -1.0(6) . . . . ?
C23 C24 C25 C20 -0.1(5) . . . . ?
C25 C20 C21 C22 -1.0(5) . . . . ?
C26 N2 C7 C6 -167.0(2) . . . . ?
C26 N2 C7 C8 77.2(3) . . . . ?
C26 N2 C7 C9 -46.2(3) . . . . ?
C26 N2 C34 C33 70.8(3) . . . . ?
C26 C16 C17 C18 -112.1(3) . . . . ?
C26 C16 C19 O2 -64.2(4) . . . . ?
C26 C16 C19 N3 115.9(3) . . . . ?
C26 C27 C28 C29 -173.7(3) . . . . ?
C26 C27 C32 C31 174.3(3) . . . . ?
C26 C27 C32 C33 -4.6(4) . . . . ?
C27 C28 C29 C30 0.4(5) . . . . ?
C27 C32 C33 C34 17.0(4) . . . . ?
C28 C27 C32 C31 2.1(4) . . . . ?
C28 C27 C32 C33 -176.7(3) . . . . ?
C28 C29 C30 C31 0.6(5) . . . . ?
C29 C30 C31 C32 -0.2(5) . . . . ?
C30 C31 C32 C27 -1.2(5) . . . . ?
C30 C31 C32 C33 177.7(3) . . . . ?
C31 C32 C33 C34 -161.9(3) . . . . ?
C32 C27 C28 C29 -1.8(4) . . . . ?
C32 C33 C34 N2 -47.8(3) . . . . ?
C34 N2 C7 C6 68.7(3) . . . . ?
C34 N2 C7 C8 -47.1(3) . . . . ?
C34 N2 C7 C9 -170.4(2) . . . . ?
C34 N2 C26 C16 172.8(2) . . . . ?
C34 N2 C26 C27 -57.1(3) . . . . ?

_shelx_res_file                  
;
    3082.res created by SHELXL-2014/7

TITL CF solution in P212121
CELL 0.71073 9.504672 11.43683 23.899462 90 90 90
ZERR 4 0.000621 0.000749 0.002145 0 0 0
LATT -1
SYMM 0.5-X,-Y,0.5+Z
SYMM 0.5+X,0.5-Y,-Z
SYMM -X,0.5+Y,0.5-Z
SFAC C H N O
UNIT 136 108 12 12
DFIX 1 N1 H1

L.S. 4
PLAN  25
TEMP -123.15
BOND
MORE -1
BOND $H
CONF
fmap 2
acta
TWIN -1 0 0 0 -1 0 0 0 -1 2
OMIT -3 52
OMIT -1 1 1
OMIT 0 1 2
OMIT 1 0 2
OMIT 1 1 1
REM <olex2.extras>
REM <HklSrc "%.\\3082.hkl">
REM </olex2.extras>

WGHT    0.031200
FVAR       4.41586
O1    4    0.607849    0.139390    0.760354    11.00000    0.02195    0.03063 =
         0.02849    0.00455   -0.00038   -0.00666
O2    4    0.818408    0.459981    0.599193    11.00000    0.02286    0.02652 =
         0.02380    0.00154    0.00443   -0.00115
O3    4    0.345265    0.525578    0.610740    11.00000    0.02341    0.02879 =
         0.02124   -0.00380   -0.00101    0.00668
N1    3    0.818485    0.147714    0.807670    11.00000    0.02104    0.02837 =
         0.01983    0.00774   -0.00107   -0.00102
H1    2    0.788081    0.099664    0.838690    11.00000    0.04254
N2    3    0.809213    0.207507    0.665991    11.00000    0.01923    0.01656 =
         0.01853    0.00028   -0.00297    0.00098
N3    3    0.584249    0.512424    0.595043    11.00000    0.02267    0.01757 =
         0.01798    0.00245    0.00201    0.00342
C1    1    0.952448    0.198230    0.800276    11.00000    0.02003    0.02070 =
         0.02356    0.00039    0.00186    0.00382
C2    1    1.067567    0.193465    0.835148    11.00000    0.02379    0.03567 =
         0.02049    0.00295   -0.00165    0.00605
AFIX  43
H2    2    1.064782    0.151850    0.869531    11.00000   -1.20000
AFIX   0
C3    1    1.188504    0.252362    0.817835    11.00000    0.02178    0.03600 =
         0.03057   -0.00759   -0.00650    0.00416
AFIX  43
H3    2    1.270230    0.250233    0.840696    11.00000   -1.20000
AFIX   0
C4    1    1.191614    0.313803    0.767998    11.00000    0.01818    0.02893 =
         0.03365   -0.00622   -0.00076   -0.00108
AFIX  43
H4    2    1.274962    0.353763    0.757243    11.00000   -1.20000
AFIX   0
C5    1    1.074066    0.317636    0.733531    11.00000    0.02332    0.02119 =
         0.02411    0.00146    0.00452    0.00085
AFIX  43
H5    2    1.076347    0.359793    0.699293    11.00000   -1.20000
AFIX   0
C6    1    0.954307    0.259362    0.749813    11.00000    0.01838    0.01624 =
         0.02028   -0.00245    0.00014    0.00243
C7    1    0.810892    0.253979    0.722964    11.00000    0.01941    0.01815 =
         0.01971    0.00180   -0.00002   -0.00200
C8    1    0.728689    0.175039    0.765009    11.00000    0.01932    0.01971 =
         0.02025    0.00017    0.00171    0.00026
C9    1    0.747401    0.377505    0.713687    11.00000    0.01753    0.01776 =
         0.01560    0.00081   -0.00078   -0.00009
AFIX  13
H9    2    0.827822    0.426712    0.700520    11.00000   -1.20000
AFIX   0
C10   1    0.695966    0.436390    0.767030    11.00000    0.02213    0.01830 =
         0.01768    0.00214   -0.00275    0.00584
C11   1    0.775626    0.528935    0.787967    11.00000    0.02539    0.02341 =
         0.02516    0.00152   -0.00196    0.00137
AFIX  43
H11   2    0.853376    0.557336    0.767009    11.00000   -1.20000
AFIX   0
C12   1    0.742882    0.580313    0.839132    11.00000    0.03422    0.02596 =
         0.03082   -0.00746   -0.00717    0.00391
AFIX  43
H12   2    0.799150    0.642397    0.853155    11.00000   -1.20000
AFIX   0
C13   1    0.629336    0.541344    0.869350    11.00000    0.04180    0.03416 =
         0.02095   -0.00473   -0.00145    0.01764
AFIX  43
H13   2    0.607394    0.575760    0.904460    11.00000   -1.20000
AFIX   0
C14   1    0.547239    0.451900    0.848448    11.00000    0.02756    0.02961 =
         0.02635    0.00360    0.00222    0.01143
AFIX  43
H14   2    0.467093    0.426434    0.868835    11.00000   -1.20000
AFIX   0
C15   1    0.580516    0.398879    0.798040    11.00000    0.02275    0.02478 =
         0.02295    0.00326   -0.00211    0.00442
AFIX  43
H15   2    0.524081    0.336408    0.784526    11.00000   -1.20000
AFIX   0
C16   1    0.647324    0.365744    0.661420    11.00000    0.01656    0.01892 =
         0.01578   -0.00023    0.00167   -0.00156
C17   1    0.492654    0.399907    0.668645    11.00000    0.02162    0.02055 =
         0.01813   -0.00068   -0.00052    0.00050
AFIX  23
H17A  2    0.431511    0.330100    0.665693    11.00000   -1.20000
H17B  2    0.477390    0.436654    0.705656    11.00000   -1.20000
AFIX   0
C18   1    0.460183    0.485034    0.622563    11.00000    0.02360    0.01824 =
         0.01750   -0.00652   -0.00021    0.00086
C19   1    0.699145    0.448870    0.615661    11.00000    0.02385    0.01796 =
         0.01647   -0.00313    0.00054   -0.00080
C20   1    0.594437    0.598128    0.550897    11.00000    0.02429    0.02182 =
         0.01716    0.00256   -0.00200   -0.00043
C21   1    0.538848    0.708033    0.559822    11.00000    0.03663    0.02402 =
         0.02271    0.00079    0.00472    0.00631
AFIX  43
H21   2    0.491661    0.725916    0.593802    11.00000   -1.20000
AFIX   0
C22   1    0.553153    0.792190    0.518154    11.00000    0.04613    0.02340 =
         0.03536    0.00801    0.00147    0.00525
AFIX  43
H22   2    0.515276    0.868210    0.523609    11.00000   -1.20000
AFIX   0
C23   1    0.621906    0.765796    0.469089    11.00000    0.04202    0.03211 =
         0.03196    0.01291   -0.00072    0.00230
AFIX  43
H23   2    0.632862    0.823952    0.441044    11.00000   -1.20000
AFIX   0
C24   1    0.675063    0.654661    0.460583    11.00000    0.04151    0.04223 =
         0.02154    0.00447    0.00510    0.00243
AFIX  43
H24   2    0.721193    0.636236    0.426440    11.00000   -1.20000
AFIX   0
C25   1    0.661230    0.570237    0.501676    11.00000    0.03712    0.02415 =
         0.02606    0.00113    0.00257    0.00566
AFIX  43
H25   2    0.697527    0.493781    0.495927    11.00000   -1.20000
AFIX   0
C26   1    0.669231    0.235272    0.643375    11.00000    0.02018    0.01865 =
         0.01915    0.00448    0.00140   -0.00120
AFIX  13
H26   2    0.599159    0.187016    0.664373    11.00000   -1.20000
AFIX   0
C27   1    0.660254    0.200018    0.582263    11.00000    0.02071    0.01911 =
         0.01792    0.00316    0.00108   -0.00438
C28   1    0.552407    0.240383    0.547294    11.00000    0.02819    0.01946 =
         0.02556   -0.00024   -0.00181   -0.00031
AFIX  43
H28   2    0.488376    0.297334    0.561037    11.00000   -1.20000
AFIX   0
C29   1    0.537022    0.199298    0.493305    11.00000    0.03362    0.02596 =
         0.02457    0.00131   -0.00828    0.00165
AFIX  43
H29   2    0.463401    0.228334    0.470289    11.00000   -1.20000
AFIX   0
C30   1    0.628541    0.116117    0.472808    11.00000    0.04141    0.03284 =
         0.02115   -0.00410   -0.00083   -0.00053
AFIX  43
H30   2    0.619018    0.088065    0.435586    11.00000   -1.20000
AFIX   0
C31   1    0.734226    0.074029    0.507000    11.00000    0.03234    0.02620 =
         0.02390   -0.00654    0.00196    0.00104
AFIX  43
H31   2    0.797070    0.016574    0.492877    11.00000   -1.20000
AFIX   0
C32   1    0.750799    0.113697    0.561523    11.00000    0.02187    0.02069 =
         0.02374   -0.00228    0.00244   -0.00248
C33   1    0.865819    0.060394    0.597705    11.00000    0.02884    0.02357 =
         0.02824   -0.00405    0.00070    0.00673
AFIX  23
H33A  2    0.869162   -0.025049    0.591201    11.00000   -1.20000
H33B  2    0.957893    0.093551    0.586600    11.00000   -1.20000
AFIX   0
C34   1    0.841438    0.083443    0.659390    11.00000    0.02220    0.01761 =
         0.02773    0.00184   -0.00187    0.00164
AFIX  23
H34A  2    0.762125    0.035333    0.673209    11.00000   -1.20000
H34B  2    0.926629    0.063005    0.681125    11.00000   -1.20000
AFIX   0
HKLF 4

REM  CF solution in P212121
REM R1 =  0.0451 for    4018 Fo > 4sig(Fo)  and  0.0679 for all    5098 data
REM    365 parameters refined using      1 restraints

END

WGHT      0.0312      0.0000

REM Highest difference peak  0.179,  deepest hole -0.237,  1-sigma level  0.045
Q1    1   0.9868  0.1511  0.7181  11.00000  0.05    0.18
Q2    1   0.7578  0.2011  0.7310  11.00000  0.05    0.17
Q3    1   0.8404  0.2441  0.6343  11.00000  0.05    0.17
Q4    1   0.7636  0.0240  0.7393  11.00000  0.05    0.17
Q5    1   0.9926 -0.0322  0.7250  11.00000  0.05    0.15
Q6    1   1.0531 -0.0944  0.6673  11.00000  0.05    0.15
Q7    1   0.8737  0.2426  0.6449  11.00000  0.05    0.15
Q8    1   0.9850  0.2217  0.8269  11.00000  0.05    0.15
Q9    1   0.9230  0.4566  0.7396  11.00000  0.05    0.15
Q10   1   1.1151  0.4695  0.6899  11.00000  0.05    0.15
Q11   1   0.5760  0.3986  0.6664  11.00000  0.05    0.15
Q12   1   0.7717  0.3082  0.7174  11.00000  0.05    0.15
Q13   1   1.3255  0.4787  0.7688  11.00000  0.05    0.14
Q14   1   0.3437  0.6159  0.6043  11.00000  0.05    0.14
Q15   1   0.6511  0.8020  0.4254  11.00000  0.05    0.14
Q16   1   0.8611 -0.0649  0.5439  11.00000  0.05    0.14
Q17   1   0.6763  0.0353  0.7201  11.00000  0.05    0.14
Q18   1   1.0115  0.2730  0.6410  11.00000  0.05    0.14
Q19   1   0.8123  0.2382  0.6976  11.00000  0.05    0.14
Q20   1   0.3750  0.2254  0.4488  11.00000  0.05    0.14
Q21   1   1.0122  0.1005  0.7702  11.00000  0.05    0.14
Q22   1   0.9472  0.0595  0.7300  11.00000  0.05    0.14
Q23   1   0.8165 -0.1562  0.5118  11.00000  0.05    0.14
Q24   1   0.8448  0.3371  0.5907  11.00000  0.05    0.14
Q25   1   1.1042  0.2370  0.6863  11.00000  0.05    0.14
;
_shelx_res_checksum              74455
_olex2_submission_special_instructions 'No special instructions were received'
####################################################################### 
# 
# This file contains crystal structure data downloaded from the 
# Cambridge Structural Database (CSD) hosted by the Cambridge 
# Crystallographic Data Centre (CCDC).
# 
# Full information about CCDC data access policies and citation 
# guidelines are available at http://www.ccdc.cam.ac.uk/access/V1 
# 
# Audit and citation data items may have been added by the CCDC. 
# Please retain this information to preserve the provenance of 
# this file and to allow appropriate attribution of the data. 
# 
#######################################################################

data_3007
_database_code_depnum_ccdc_archive 'CCDC 1585515'
loop_
_audit_author_name
_audit_author_address
'Christopher Golz' 'TU Dortmund'
_audit_update_record             
;
2017-11-14 deposited with the CCDC.	2019-03-06 downloaded from the CCDC.
;
_audit_creation_date             2017-11-10
_audit_creation_method           
;
Olex2 1.2
(compiled 2017.08.10 svn.r3458 for OlexSys, GUI svn.r5381)
;
_shelx_SHELXL_version_number     2014/7
_chemical_name_common            ?
_chemical_name_systematic        
"1'S * ,2'S * ,3S * ,10b'S * ) - 1''-phenyl - 2'-( pyridin-2-yl )- 6',10b'-dihydro-2H,2'H,5'H-dispiro [acenaphthylene-1,3'-pyrrolo[2,1-a]isoquinoline-1',3''-pyrrolidine]-2,2'',5''-trione"
_chemical_formula_moiety         'C37 H27 N3 O3'
_chemical_formula_sum            'C37 H27 N3 O3'
_chemical_formula_weight         561.61
_chemical_melting_point          ?
loop_
_atom_type_symbol
_atom_type_description
_atom_type_scat_dispersion_real
_atom_type_scat_dispersion_imag
_atom_type_scat_source
C C 0.0033 0.0016 'International Tables Vol C Tables 4.2.6.8 and 6.1.1.4'
H H 0.0000 0.0000 'International Tables Vol C Tables 4.2.6.8 and 6.1.1.4'
N N 0.0061 0.0033 'International Tables Vol C Tables 4.2.6.8 and 6.1.1.4'
O O 0.0106 0.0060 'International Tables Vol C Tables 4.2.6.8 and 6.1.1.4'

_shelx_space_group_comment       
;
The symmetry employed for this shelxl refinement is uniquely defined
by the following loop, which should always be used as a source of
symmetry information in preference to the above space-group names.
They are only intended as comments.
;
_space_group_crystal_system      monoclinic
_space_group_IT_number           14
_space_group_name_H-M_alt        'P 1 21/c 1'
_space_group_name_Hall           '-P 2ybc'
loop_
_space_group_symop_operation_xyz
'x, y, z'
'-x, y+1/2, -z+1/2'
'-x, -y, -z'
'x, -y-1/2, z-1/2'

_cell_length_a                   11.7916(5)
_cell_length_b                   9.7185(4)
_cell_length_c                   24.5997(10)
_cell_angle_alpha                90
_cell_angle_beta                 91.888(4)
_cell_angle_gamma                90
_cell_volume                     2817.5(2)
_cell_formula_units_Z            4
_cell_measurement_reflns_used    7583
_cell_measurement_temperature    150
_cell_measurement_theta_max      28.3950
_cell_measurement_theta_min      2.6530
_shelx_estimated_absorpt_T_max   ?
_shelx_estimated_absorpt_T_min   ?
_exptl_absorpt_coefficient_mu    0.085
_exptl_absorpt_correction_T_max  1.00000
_exptl_absorpt_correction_T_min  0.97807
_exptl_absorpt_correction_type   multi-scan
_exptl_absorpt_process_details   
;
CrysAlisPro, Agilent Technologies,
Version 1.171.37.34 (release 22-05-2014 CrysAlis171 .NET)
(compiled May 22 2014,16:03:01)
Empirical absorption correction using spherical harmonics,
 implemented in SCALE3 ABSPACK scaling algorithm.
;
_exptl_absorpt_special_details   ?
_exptl_crystal_colour            colourless
_exptl_crystal_colour_lustre     .
_exptl_crystal_colour_modifier   .
_exptl_crystal_colour_primary    colourless
_exptl_crystal_density_diffrn    1.324
_exptl_crystal_density_meas      ?
_exptl_crystal_density_method    ?
_exptl_crystal_description       block
_exptl_crystal_F_000             1176
_exptl_crystal_size_max          0.3
_exptl_crystal_size_mid          0.2
_exptl_crystal_size_min          0.1
_exptl_special_details           
;
 ?
;
_exptl_transmission_factor_max   ?
_exptl_transmission_factor_min   ?
_diffrn_reflns_av_R_equivalents  0.0470
_diffrn_reflns_av_unetI/netI     0.0340
_diffrn_reflns_Laue_measured_fraction_full 1.000
_diffrn_reflns_Laue_measured_fraction_max 0.998
_diffrn_reflns_limit_h_max       15
_diffrn_reflns_limit_h_min       -15
_diffrn_reflns_limit_k_max       12
_diffrn_reflns_limit_k_min       -12
_diffrn_reflns_limit_l_max       31
_diffrn_reflns_limit_l_min       -31
_diffrn_reflns_number            39113
_diffrn_reflns_point_group_measured_fraction_full 1.000
_diffrn_reflns_point_group_measured_fraction_max 0.998
_diffrn_reflns_theta_full        26.000
_diffrn_reflns_theta_max         26.997
_diffrn_reflns_theta_min         2.253
_diffrn_ambient_temperature      150.0
_diffrn_detector_area_resol_mean 16.0560
_diffrn_detector_type            Sapphire3
_diffrn_measured_fraction_theta_full 1.000
_diffrn_measured_fraction_theta_max 0.998
_diffrn_measurement_device       'four-circle diffractometer'
_diffrn_measurement_device_type  'Xcalibur, Sapphire3'
_diffrn_measurement_method       '\w scans'
_diffrn_radiation_type           MoK\a
_diffrn_radiation_wavelength     0.71073
_diffrn_source                   ?
_reflns_Friedel_coverage         0.000
_reflns_Friedel_fraction_full    .
_reflns_Friedel_fraction_max     .
_reflns_number_gt                4875
_reflns_number_total             6140
_reflns_special_details          
;
 Reflections were merged by SHELXL according to the crystal
 class for the calculation of statistics and refinement.
 
 _reflns_Friedel_fraction is defined as the number of unique
 Friedel pairs measured divided by the number that would be
 possible theoretically, ignoring centric projections and
 systematic absences.
;
_reflns_threshold_expression     'I > 2\s(I)'
_computing_cell_refinement       ?
_computing_data_collection       ?
_computing_data_reduction        ?
_computing_molecular_graphics    'Olex2 (Dolomanov et al., 2009)'
_computing_publication_material  'Olex2 (Dolomanov et al., 2009)'
_computing_structure_refinement  'ShelXL (Sheldrick, 2015)'
_computing_structure_solution    'XS (Sheldrick, 2008)'
_refine_diff_density_max         0.260
_refine_diff_density_min         -0.237
_refine_diff_density_rms         0.043
_refine_ls_extinction_coef       .
_refine_ls_extinction_method     none
_refine_ls_goodness_of_fit_ref   1.016
_refine_ls_hydrogen_treatment    constr
_refine_ls_matrix_type           full
_refine_ls_number_parameters     407
_refine_ls_number_reflns         6140
_refine_ls_number_restraints     0
_refine_ls_R_factor_all          0.0607
_refine_ls_R_factor_gt           0.0440
_refine_ls_restrained_S_all      1.016
_refine_ls_shift/su_max          0.001
_refine_ls_shift/su_mean         0.000
_refine_ls_structure_factor_coef Fsqd
_refine_ls_weighting_details     
'w=1/[\s^2^(Fo^2^)+(0.0388P)^2^+1.1948P] where P=(Fo^2^+2Fc^2^)/3'
_refine_ls_weighting_scheme      calc
_refine_ls_wR_factor_gt          0.0934
_refine_ls_wR_factor_ref         0.1022
_refine_special_details          ?
_olex2_refinement_description    
;
1. Fixed Uiso
 At 1.2 times of:
  All C(H) groups, All C(H,H) groups
2. Others
 Sof(H37A)=Sof(H35A)=Sof(N3B)=Sof(C34B)=Sof(H34B)=1-FVAR(1)
 Sof(N3A)=Sof(C34A)=Sof(H34A)=Sof(H37)=Sof(H35)=FVAR(1)
3.a Ternary CH refined with riding coordinates:
 C21(H21), C32(H32)
3.b Secondary CH2 refined with riding coordinates:
 C13(H13A,H13B), C14(H14A,H14B), C31(H31A,H31B)
3.c Aromatic/amide H refined with riding coordinates:
 C34A(H34A), C3(H3), C4(H4), C5(H5), C8(H8), C9(H9), C10(H10), C16(H16),
 C17(H17), C18(H18), C19(H19), C25(H25), C26(H26), C27(H27), C28(H28), C29(H29),
  C36(H36), C37(H37), C37(H37A), C35(H35), C35(H35A), C34B(H34B)
;
_atom_sites_solution_hydrogens   geom
_atom_sites_solution_primary     ?
_atom_sites_solution_secondary   ?
loop_
_atom_site_label
_atom_site_type_symbol
_atom_site_fract_x
_atom_site_fract_y
_atom_site_fract_z
_atom_site_U_iso_or_equiv
_atom_site_adp_type
_atom_site_occupancy
_atom_site_site_symmetry_order
_atom_site_calc_flag
_atom_site_refinement_flags_posn
_atom_site_refinement_flags_adp
_atom_site_refinement_flags_occupancy
_atom_site_disorder_assembly
_atom_site_disorder_group
N3A N 0.3058(8) 1.2870(12) 0.3747(4) 0.0204(15) Uani 0.605(17) 1 d . . P A 1
C34A C 0.3998(14) 1.1726(15) 0.4469(5) 0.027(2) Uani 0.605(17) 1 d . . P A 1
H34A H 0.4276 1.0883 0.4617 0.033 Uiso 0.605(17) 1 calc R . P A 1
O1 O 0.08790(9) 1.15945(11) 0.30853(4) 0.0258(2) Uani 1 1 d . . . . .
O2 O 0.33963(9) 0.76992(11) 0.42986(4) 0.0256(2) Uani 1 1 d . . . . .
C1 C 0.17845(12) 1.13836(15) 0.28802(6) 0.0209(3) Uani 1 1 d . . . . .
C2 C 0.21956(13) 1.19832(15) 0.23663(6) 0.0224(3) Uani 1 1 d . . . . .
C3 C 0.17125(14) 1.28536(16) 0.19866(6) 0.0285(3) Uani 1 1 d . . . . .
H3 H 0.0970 1.3208 0.2029 0.034 Uiso 1 1 calc R . . . .
C4 C 0.23481(15) 1.32111(17) 0.15298(6) 0.0332(4) Uani 1 1 d . . . . .
H4 H 0.2020 1.3807 0.1262 0.040 Uiso 1 1 calc R . . . .
C5 C 0.34257(15) 1.27203(17) 0.14628(6) 0.0316(4) Uani 1 1 d . . . . .
H5 H 0.3828 1.2992 0.1152 0.038 Uiso 1 1 calc R . . . .
C6 C 0.39519(13) 1.18169(15) 0.18470(6) 0.0245(3) Uani 1 1 d . . . . .
C7 C 0.32951(12) 1.14642(15) 0.22935(6) 0.0206(3) Uani 1 1 d . . . . .
C8 C 0.50402(14) 1.12055(16) 0.18308(6) 0.0282(4) Uani 1 1 d . . . . .
H8 H 0.5535 1.1439 0.1548 0.034 Uiso 1 1 calc R . . . .
C9 C 0.53795(13) 1.02758(16) 0.22232(6) 0.0272(3) Uani 1 1 d . . . . .
H9 H 0.6108 0.9866 0.2202 0.033 Uiso 1 1 calc R . . . .
C10 C 0.46820(12) 0.99030(15) 0.26597(6) 0.0232(3) Uani 1 1 d . . . . .
H10 H 0.4932 0.9241 0.2921 0.028 Uiso 1 1 calc R . . . .
C11 C 0.36442(12) 1.05170(14) 0.26949(5) 0.0190(3) Uani 1 1 d . . . . .
C12 C 0.27001(12) 1.03205(14) 0.30901(5) 0.0187(3) Uani 1 1 d . . . . .
C13 C 0.17333(13) 0.83750(15) 0.25665(6) 0.0235(3) Uani 1 1 d . . . . .
H13A H 0.2204 0.8619 0.2255 0.028 Uiso 1 1 calc R . . . .
H13B H 0.0966 0.8770 0.2504 0.028 Uiso 1 1 calc R . . . .
C14 C 0.16628(13) 0.68218(16) 0.26271(6) 0.0268(3) Uani 1 1 d . . . . .
H14A H 0.1183 0.6443 0.2325 0.032 Uiso 1 1 calc R . . . .
H14B H 0.2432 0.6424 0.2600 0.032 Uiso 1 1 calc R . . . .
C15 C 0.11745(12) 0.63974(15) 0.31627(6) 0.0237(3) Uani 1 1 d . . . . .
C16 C 0.07677(13) 0.50610(16) 0.32324(7) 0.0307(4) Uani 1 1 d . . . . .
H16 H 0.0845 0.4412 0.2947 0.037 Uiso 1 1 calc R . . . .
C17 C 0.02581(15) 0.46564(17) 0.37016(7) 0.0364(4) Uani 1 1 d . . . . .
H17 H -0.0006 0.3739 0.3739 0.044 Uiso 1 1 calc R . . . .
C18 C 0.01334(15) 0.55959(18) 0.41190(7) 0.0354(4) Uani 1 1 d . . . . .
H18 H -0.0226 0.5329 0.4443 0.043 Uiso 1 1 calc R . . . .
C19 C 0.05353(13) 0.69294(16) 0.40622(6) 0.0275(3) Uani 1 1 d . . . . .
H19 H 0.0438 0.7577 0.4346 0.033 Uiso 1 1 calc R . . . .
C20 C 0.10800(12) 0.73300(15) 0.35926(6) 0.0210(3) Uani 1 1 d . . . . .
C21 C 0.14731(12) 0.88002(14) 0.35201(5) 0.0186(3) Uani 1 1 d . . . . .
H21 H 0.0788 0.9363 0.3420 0.022 Uiso 1 1 calc R . . . .
C22 C 0.21161(12) 0.95524(14) 0.39962(5) 0.0186(3) Uani 1 1 d . . . . .
C23 C 0.26965(12) 0.85641(14) 0.43980(5) 0.0197(3) Uani 1 1 d . . . . .
C24 C 0.26821(13) 0.80837(16) 0.53894(6) 0.0232(3) Uani 1 1 d . . . . .
C25 C 0.24681(15) 0.66878(17) 0.54126(7) 0.0334(4) Uani 1 1 d . . . . .
H25 H 0.2073 0.6237 0.5121 0.040 Uiso 1 1 calc R . . . .
C26 C 0.28390(16) 0.5954(2) 0.58682(7) 0.0414(4) Uani 1 1 d . . . . .
H26 H 0.2704 0.4992 0.5888 0.050 Uiso 1 1 calc R . . . .
C27 C 0.34026(15) 0.6615(2) 0.62928(7) 0.0390(4) Uani 1 1 d . . . . .
H27 H 0.3653 0.6109 0.6604 0.047 Uiso 1 1 calc R . . . .
C28 C 0.36035(16) 0.8004(2) 0.62663(7) 0.0416(5) Uani 1 1 d . . . . .
H28 H 0.3986 0.8456 0.6561 0.050 Uiso 1 1 calc R . . . .
C29 C 0.32511(15) 0.87512(18) 0.58111(6) 0.0334(4) Uani 1 1 d . . . . .
H29 H 0.3400 0.9710 0.5790 0.040 Uiso 1 1 calc R . . . .
C30 C 0.15814(12) 0.99751(15) 0.49248(6) 0.0213(3) Uani 1 1 d . . . . .
C31 C 0.13364(12) 1.04167(15) 0.43494(6) 0.0209(3) Uani 1 1 d . . . . .
H31A H 0.1498 1.1409 0.4305 0.025 Uiso 1 1 calc R . . . .
H31B H 0.0530 1.0247 0.4245 0.025 Uiso 1 1 calc R . . . .
C32 C 0.30651(12) 1.03717(14) 0.36972(5) 0.0187(3) Uani 1 1 d . . . . .
H32 H 0.3763 0.9790 0.3733 0.022 Uiso 1 1 calc R . . . .
C33 C 0.33731(12) 1.17227(15) 0.39637(6) 0.0201(3) Uani 1 1 d . . . . .
C36 C 0.38417(16) 1.40950(19) 0.45133(8) 0.0431(5) Uani 1 1 d . . . . .
H36 H 0.3990 1.4927 0.4705 0.052 Uiso 1 1 calc R . . . .
C37 C 0.32781(15) 1.41086(19) 0.40202(8) 0.0385(4) Uani 1 1 d . . . . .
H37 H 0.3036 1.4956 0.3863 0.046 Uiso 0.605(17) 1 calc R . P A 1
H37A H 0.3049 1.4984 0.3884 0.046 Uiso 0.395(17) 1 calc R . P A 2
N1 N 0.22473(10) 0.89047(12) 0.30720(5) 0.0186(3) Uani 1 1 d . . . . .
N2 N 0.23133(10) 0.88448(12) 0.49162(5) 0.0209(3) Uani 1 1 d . . . . .
O3 O 0.12134(9) 1.04635(11) 0.53360(4) 0.0292(3) Uani 1 1 d . . . . .
C35 C 0.41903(16) 1.2851(2) 0.47268(7) 0.0454(5) Uani 1 1 d . . . . .
H35 H 0.4580 1.2826 0.5071 0.055 Uiso 0.605(17) 1 calc R . P A 1
H35A H 0.4635 1.2823 0.5056 0.055 Uiso 0.395(17) 1 calc R . P A 2
N3B N 0.3868(18) 1.154(2) 0.4440(7) 0.031(4) Uani 0.395(17) 1 d . . P A 2
C34B C 0.3018(19) 1.304(2) 0.3714(10) 0.039(5) Uani 0.395(17) 1 d . . P A 2
H34B H 0.2641 1.3115 0.3368 0.046 Uiso 0.395(17) 1 calc R . P A 2

loop_
_atom_site_aniso_label
_atom_site_aniso_U_11
_atom_site_aniso_U_22
_atom_site_aniso_U_33
_atom_site_aniso_U_23
_atom_site_aniso_U_13
_atom_site_aniso_U_12
N3A 0.021(2) 0.022(4) 0.018(2) 0.001(3) -0.0010(16) -0.003(2)
C34A 0.032(3) 0.033(5) 0.015(3) 0.006(4) -0.0097(19) -0.003(3)
O1 0.0208(5) 0.0261(6) 0.0308(6) 0.0004(4) 0.0035(5) 0.0026(4)
O2 0.0312(6) 0.0242(5) 0.0215(5) 0.0000(4) 0.0008(4) 0.0072(5)
C1 0.0213(8) 0.0203(7) 0.0208(7) -0.0010(6) -0.0010(6) -0.0014(6)
C2 0.0236(8) 0.0220(7) 0.0215(7) 0.0010(6) -0.0016(6) -0.0011(6)
C3 0.0288(9) 0.0291(8) 0.0272(8) 0.0047(7) -0.0033(7) 0.0008(7)
C4 0.0432(10) 0.0314(9) 0.0244(8) 0.0096(7) -0.0062(7) -0.0009(8)
C5 0.0443(10) 0.0303(9) 0.0206(8) 0.0054(7) 0.0050(7) -0.0071(7)
C6 0.0318(8) 0.0232(8) 0.0186(7) -0.0019(6) 0.0037(6) -0.0059(6)
C7 0.0234(8) 0.0214(7) 0.0169(7) -0.0012(6) -0.0005(6) -0.0033(6)
C8 0.0305(9) 0.0296(8) 0.0252(8) -0.0025(7) 0.0116(7) -0.0060(7)
C9 0.0205(8) 0.0311(8) 0.0303(8) -0.0065(7) 0.0053(6) -0.0008(6)
C10 0.0223(8) 0.0257(8) 0.0216(7) -0.0013(6) -0.0001(6) 0.0002(6)
C11 0.0208(7) 0.0207(7) 0.0154(7) -0.0018(5) 0.0009(6) -0.0023(6)
C12 0.0184(7) 0.0199(7) 0.0178(7) 0.0004(5) 0.0011(6) 0.0005(6)
C13 0.0218(8) 0.0312(8) 0.0176(7) -0.0038(6) -0.0005(6) 0.0002(6)
C14 0.0230(8) 0.0290(8) 0.0281(8) -0.0112(6) -0.0017(6) 0.0008(6)
C15 0.0169(7) 0.0236(8) 0.0301(8) -0.0024(6) -0.0059(6) 0.0018(6)
C16 0.0277(8) 0.0227(8) 0.0412(10) -0.0074(7) -0.0066(7) 0.0003(7)
C17 0.0360(10) 0.0230(8) 0.0497(11) 0.0036(8) -0.0069(8) -0.0088(7)
C18 0.0364(10) 0.0336(9) 0.0362(9) 0.0075(7) -0.0001(8) -0.0119(8)
C19 0.0279(8) 0.0268(8) 0.0277(8) 0.0003(6) -0.0009(7) -0.0059(7)
C20 0.0185(7) 0.0202(7) 0.0242(7) 0.0008(6) -0.0033(6) -0.0003(6)
C21 0.0184(7) 0.0204(7) 0.0172(7) 0.0002(5) 0.0001(6) -0.0002(6)
C22 0.0213(7) 0.0178(7) 0.0167(7) 0.0001(5) 0.0022(6) 0.0000(6)
C23 0.0231(7) 0.0194(7) 0.0168(7) -0.0011(6) 0.0015(6) -0.0032(6)
C24 0.0254(8) 0.0291(8) 0.0153(7) 0.0016(6) 0.0037(6) -0.0001(6)
C25 0.0402(10) 0.0306(9) 0.0289(9) 0.0049(7) -0.0041(7) -0.0055(7)
C26 0.0469(11) 0.0366(10) 0.0406(11) 0.0160(8) 0.0014(9) -0.0002(8)
C27 0.0391(10) 0.0546(12) 0.0236(9) 0.0143(8) 0.0041(8) 0.0126(9)
C28 0.0456(11) 0.0579(12) 0.0207(8) -0.0044(8) -0.0085(8) 0.0056(9)
C29 0.0413(10) 0.0341(9) 0.0245(8) -0.0033(7) -0.0029(7) -0.0023(8)
C30 0.0198(7) 0.0228(7) 0.0217(7) -0.0047(6) 0.0035(6) -0.0052(6)
C31 0.0223(7) 0.0196(7) 0.0210(7) -0.0007(6) 0.0040(6) 0.0002(6)
C32 0.0193(7) 0.0214(7) 0.0154(7) 0.0013(5) 0.0011(5) 0.0002(6)
C33 0.0194(7) 0.0244(8) 0.0168(7) -0.0010(6) 0.0030(6) -0.0033(6)
C36 0.0354(10) 0.0362(10) 0.0582(12) -0.0243(9) 0.0069(9) -0.0110(8)
C37 0.0332(10) 0.0253(10) 0.0577(12) 0.0060(9) 0.0108(9) -0.0016(7)
N1 0.0201(6) 0.0202(6) 0.0155(6) -0.0019(5) 0.0008(5) -0.0015(5)
N2 0.0264(7) 0.0216(6) 0.0147(6) -0.0002(5) 0.0022(5) -0.0019(5)
O3 0.0288(6) 0.0371(6) 0.0220(6) -0.0095(5) 0.0047(5) 0.0006(5)
C35 0.0399(11) 0.0715(15) 0.0244(9) -0.0145(9) -0.0073(8) 0.0005(10)
N3B 0.034(6) 0.028(5) 0.030(5) -0.016(3) 0.001(4) -0.003(4)
C34B 0.039(6) 0.024(5) 0.054(8) 0.025(4) 0.012(5) 0.009(4)

_geom_special_details            
;
 All esds (except the esd in the dihedral angle between two l.s. planes)
 are estimated using the full covariance matrix.  The cell esds are taken
 into account individually in the estimation of esds in distances, angles
 and torsion angles; correlations between esds in cell parameters are only
 used when they are defined by crystal symmetry.  An approximate (isotropic)
 treatment of cell esds is used for estimating esds involving l.s. planes.
;
loop_
_geom_bond_atom_site_label_1
_geom_bond_atom_site_label_2
_geom_bond_distance
_geom_bond_site_symmetry_2
_geom_bond_publ_flag
N3A C33 1.286(13) . ?
N3A C37 1.399(9) . ?
C34A C33 1.424(13) . ?
C34A C35 1.280(18) . ?
O1 C1 1.2134(17) . ?
O2 C23 1.2086(17) . ?
C1 C2 1.488(2) . ?
C1 C12 1.569(2) . ?
C2 C3 1.370(2) . ?
C2 C7 1.408(2) . ?
C3 C4 1.414(2) . ?
C4 C5 1.372(2) . ?
C5 C6 1.418(2) . ?
C6 C7 1.407(2) . ?
C6 C8 1.416(2) . ?
C7 C11 1.402(2) . ?
C8 C9 1.372(2) . ?
C9 C10 1.421(2) . ?
C10 C11 1.367(2) . ?
C11 C12 1.5141(19) . ?
C12 C32 1.5412(19) . ?
C12 N1 1.4760(18) . ?
C13 C14 1.519(2) . ?
C13 N1 1.4591(18) . ?
C14 C15 1.512(2) . ?
C15 C16 1.397(2) . ?
C15 C20 1.400(2) . ?
C16 C17 1.376(2) . ?
C17 C18 1.386(2) . ?
C18 C19 1.389(2) . ?
C19 C20 1.395(2) . ?
C20 C21 1.5144(19) . ?
C21 C22 1.5565(19) . ?
C21 N1 1.4577(17) . ?
C22 C23 1.5243(19) . ?
C22 C31 1.5356(19) . ?
C22 C32 1.5752(19) . ?
C23 N2 1.3935(17) . ?
C24 C25 1.381(2) . ?
C24 C29 1.379(2) . ?
C24 N2 1.4345(18) . ?
C25 C26 1.387(2) . ?
C26 C27 1.379(3) . ?
C27 C28 1.372(3) . ?
C28 C29 1.387(2) . ?
C30 C31 1.498(2) . ?
C30 N2 1.3975(19) . ?
C30 O3 1.2107(16) . ?
C32 C33 1.507(2) . ?
C33 N3B 1.304(18) . ?
C33 C34B 1.48(3) . ?
C36 C37 1.364(3) . ?
C36 C35 1.376(3) . ?
C37 C34B 1.31(2) . ?
C35 N3B 1.50(2) . ?

loop_
_geom_angle_atom_site_label_1
_geom_angle_atom_site_label_2
_geom_angle_atom_site_label_3
_geom_angle
_geom_angle_site_symmetry_1
_geom_angle_site_symmetry_3
_geom_angle_publ_flag
C33 N3A C37 120.0(6) . . ?
C35 C34A C33 120.8(8) . . ?
O1 C1 C2 127.08(14) . . ?
O1 C1 C12 125.43(13) . . ?
C2 C1 C12 107.31(12) . . ?
C3 C2 C1 132.95(14) . . ?
C3 C2 C7 119.90(14) . . ?
C7 C2 C1 107.14(12) . . ?
C2 C3 C4 118.29(15) . . ?
C5 C4 C3 121.81(15) . . ?
C4 C5 C6 121.45(14) . . ?
C7 C6 C5 115.54(14) . . ?
C7 C6 C8 116.26(14) . . ?
C8 C6 C5 128.18(14) . . ?
C6 C7 C2 123.01(14) . . ?
C11 C7 C2 113.34(12) . . ?
C11 C7 C6 123.59(14) . . ?
C9 C8 C6 120.00(14) . . ?
C8 C9 C10 122.47(14) . . ?
C11 C10 C9 118.57(14) . . ?
C7 C11 C12 109.27(12) . . ?
C10 C11 C7 119.01(13) . . ?
C10 C11 C12 131.63(13) . . ?
C11 C12 C1 102.60(11) . . ?
C11 C12 C32 115.49(12) . . ?
C32 C12 C1 117.68(11) . . ?
N1 C12 C1 111.07(11) . . ?
N1 C12 C11 111.78(11) . . ?
N1 C12 C32 98.54(10) . . ?
N1 C13 C14 106.83(12) . . ?
C15 C14 C13 112.34(12) . . ?
C16 C15 C14 120.18(14) . . ?
C16 C15 C20 118.22(14) . . ?
C20 C15 C14 121.57(13) . . ?
C17 C16 C15 122.00(15) . . ?
C16 C17 C18 119.56(15) . . ?
C17 C18 C19 119.70(16) . . ?
C18 C19 C20 120.78(15) . . ?
C15 C20 C21 119.30(13) . . ?
C19 C20 C15 119.67(14) . . ?
C19 C20 C21 120.78(13) . . ?
C20 C21 C22 119.86(11) . . ?
N1 C21 C20 110.89(11) . . ?
N1 C21 C22 103.57(11) . . ?
C21 C22 C32 102.82(10) . . ?
C23 C22 C21 112.90(11) . . ?
C23 C22 C31 104.01(11) . . ?
C23 C22 C32 108.10(11) . . ?
C31 C22 C21 113.37(12) . . ?
C31 C22 C32 115.82(11) . . ?
O2 C23 C22 127.01(12) . . ?
O2 C23 N2 124.44(13) . . ?
N2 C23 C22 108.52(12) . . ?
C25 C24 N2 119.27(14) . . ?
C29 C24 C25 121.06(15) . . ?
C29 C24 N2 119.66(14) . . ?
C24 C25 C26 119.04(16) . . ?
C27 C26 C25 120.24(17) . . ?
C28 C27 C26 120.16(16) . . ?
C27 C28 C29 120.40(17) . . ?
C24 C29 C28 119.10(16) . . ?
N2 C30 C31 108.11(11) . . ?
O3 C30 C31 127.87(14) . . ?
O3 C30 N2 124.00(14) . . ?
C30 C31 C22 106.11(12) . . ?
C12 C32 C22 104.84(11) . . ?
C33 C32 C12 120.36(12) . . ?
C33 C32 C22 113.71(11) . . ?
N3A C33 C34A 119.6(7) . . ?
N3A C33 C32 120.9(3) . . ?
C34A C33 C32 119.5(6) . . ?
N3B C33 C32 111.4(10) . . ?
N3B C33 C34B 127.2(13) . . ?
C34B C33 C32 121.1(8) . . ?
C37 C36 C35 118.60(16) . . ?
C36 C37 N3A 119.8(5) . . ?
C34B C37 C36 127.0(13) . . ?
C13 N1 C12 119.63(11) . . ?
C21 N1 C12 106.09(10) . . ?
C21 N1 C13 111.52(11) . . ?
C23 N2 C24 122.86(12) . . ?
C23 N2 C30 112.75(12) . . ?
C30 N2 C24 124.33(12) . . ?
C34A C35 C36 121.0(5) . . ?
C36 C35 N3B 120.0(6) . . ?
C33 N3B C35 113.8(11) . . ?
C37 C34B C33 113.0(18) . . ?

loop_
_geom_torsion_atom_site_label_1
_geom_torsion_atom_site_label_2
_geom_torsion_atom_site_label_3
_geom_torsion_atom_site_label_4
_geom_torsion
_geom_torsion_site_symmetry_1
_geom_torsion_site_symmetry_2
_geom_torsion_site_symmetry_3
_geom_torsion_site_symmetry_4
_geom_torsion_publ_flag
O1 C1 C2 C3 -2.1(3) . . . . ?
O1 C1 C2 C7 179.10(14) . . . . ?
O1 C1 C12 C11 -178.75(14) . . . . ?
O1 C1 C12 C32 -50.8(2) . . . . ?
O1 C1 C12 N1 61.67(18) . . . . ?
O2 C23 N2 C24 -2.7(2) . . . . ?
O2 C23 N2 C30 174.55(14) . . . . ?
C1 C2 C3 C4 -179.00(15) . . . . ?
C1 C2 C7 C6 -179.80(13) . . . . ?
C1 C2 C7 C11 3.03(17) . . . . ?
C1 C12 C32 C22 81.66(14) . . . . ?
C1 C12 C32 C33 -47.93(17) . . . . ?
C1 C12 N1 C13 53.04(16) . . . . ?
C1 C12 N1 C21 -74.07(13) . . . . ?
C2 C1 C12 C11 5.73(14) . . . . ?
C2 C1 C12 C32 133.70(12) . . . . ?
C2 C1 C12 N1 -113.84(12) . . . . ?
C2 C3 C4 C5 -0.5(2) . . . . ?
C2 C7 C11 C10 177.83(13) . . . . ?
C2 C7 C11 C12 0.83(17) . . . . ?
C3 C2 C7 C6 1.3(2) . . . . ?
C3 C2 C7 C11 -175.92(14) . . . . ?
C3 C4 C5 C6 0.6(3) . . . . ?
C4 C5 C6 C7 0.2(2) . . . . ?
C4 C5 C6 C8 178.68(16) . . . . ?
C5 C6 C7 C2 -1.1(2) . . . . ?
C5 C6 C7 C11 175.74(14) . . . . ?
C5 C6 C8 C9 -175.48(16) . . . . ?
C6 C7 C11 C10 0.7(2) . . . . ?
C6 C7 C11 C12 -176.32(13) . . . . ?
C6 C8 C9 C10 -1.0(2) . . . . ?
C7 C2 C3 C4 -0.4(2) . . . . ?
C7 C6 C8 C9 3.0(2) . . . . ?
C7 C11 C12 C1 -4.05(14) . . . . ?
C7 C11 C12 C32 -133.39(13) . . . . ?
C7 C11 C12 N1 115.03(13) . . . . ?
C8 C6 C7 C2 -179.80(14) . . . . ?
C8 C6 C7 C11 -2.9(2) . . . . ?
C8 C9 C10 C11 -1.4(2) . . . . ?
C9 C10 C11 C7 1.5(2) . . . . ?
C9 C10 C11 C12 177.71(14) . . . . ?
C10 C11 C12 C1 179.47(15) . . . . ?
C10 C11 C12 C32 50.1(2) . . . . ?
C10 C11 C12 N1 -61.5(2) . . . . ?
C11 C12 C32 C22 -156.81(11) . . . . ?
C11 C12 C32 C33 73.61(16) . . . . ?
C11 C12 N1 C13 -60.90(16) . . . . ?
C11 C12 N1 C21 172.00(11) . . . . ?
C12 C1 C2 C3 173.28(16) . . . . ?
C12 C1 C2 C7 -5.48(15) . . . . ?
C12 C32 C33 N3A 18.9(5) . . . . ?
C12 C32 C33 C34A -162.7(7) . . . . ?
C12 C32 C33 N3B -167.4(9) . . . . ?
C12 C32 C33 C34B 18.5(10) . . . . ?
C13 C14 C15 C16 163.01(14) . . . . ?
C13 C14 C15 C20 -14.8(2) . . . . ?
C14 C13 N1 C12 164.29(12) . . . . ?
C14 C13 N1 C21 -71.18(14) . . . . ?
C14 C15 C16 C17 -176.20(15) . . . . ?
C14 C15 C20 C19 174.46(14) . . . . ?
C14 C15 C20 C21 0.1(2) . . . . ?
C15 C16 C17 C18 0.4(3) . . . . ?
C15 C20 C21 C22 -140.07(14) . . . . ?
C15 C20 C21 N1 -19.50(18) . . . . ?
C16 C15 C20 C19 -3.4(2) . . . . ?
C16 C15 C20 C21 -177.68(13) . . . . ?
C16 C17 C18 C19 -0.8(3) . . . . ?
C17 C18 C19 C20 -1.0(3) . . . . ?
C18 C19 C20 C15 3.1(2) . . . . ?
C18 C19 C20 C21 177.33(15) . . . . ?
C19 C20 C21 C22 45.69(19) . . . . ?
C19 C20 C21 N1 166.26(13) . . . . ?
C20 C15 C16 C17 1.7(2) . . . . ?
C20 C21 C22 C23 23.61(17) . . . . ?
C20 C21 C22 C31 -94.36(15) . . . . ?
C20 C21 C22 C32 139.84(12) . . . . ?
C20 C21 N1 C12 -171.98(11) . . . . ?
C20 C21 N1 C13 56.21(15) . . . . ?
C21 C22 C23 O2 57.58(19) . . . . ?
C21 C22 C23 N2 -124.29(12) . . . . ?
C21 C22 C31 C30 127.78(12) . . . . ?
C21 C22 C32 C12 13.96(13) . . . . ?
C21 C22 C32 C33 147.39(12) . . . . ?
C22 C21 N1 C12 -42.17(13) . . . . ?
C22 C21 N1 C13 -173.98(11) . . . . ?
C22 C23 N2 C24 179.11(12) . . . . ?
C22 C23 N2 C30 -3.64(16) . . . . ?
C22 C32 C33 N3A -106.7(5) . . . . ?
C22 C32 C33 C34A 71.8(7) . . . . ?
C22 C32 C33 N3B 67.1(10) . . . . ?
C22 C32 C33 C34B -107.1(10) . . . . ?
C23 C22 C31 C30 4.77(14) . . . . ?
C23 C22 C32 C12 133.59(11) . . . . ?
C23 C22 C32 C33 -92.99(14) . . . . ?
C24 C25 C26 C27 0.6(3) . . . . ?
C25 C24 C29 C28 -0.5(3) . . . . ?
C25 C24 N2 C23 -61.1(2) . . . . ?
C25 C24 N2 C30 122.00(16) . . . . ?
C25 C26 C27 C28 -0.2(3) . . . . ?
C26 C27 C28 C29 -0.6(3) . . . . ?
C27 C28 C29 C24 0.9(3) . . . . ?
C29 C24 C25 C26 -0.3(3) . . . . ?
C29 C24 N2 C23 118.42(16) . . . . ?
C29 C24 N2 C30 -58.5(2) . . . . ?
C31 C22 C23 O2 -179.10(14) . . . . ?
C31 C22 C23 N2 -0.97(15) . . . . ?
C31 C22 C32 C12 -110.24(13) . . . . ?
C31 C22 C32 C33 23.19(17) . . . . ?
C31 C30 N2 C23 6.83(16) . . . . ?
C31 C30 N2 C24 -175.96(13) . . . . ?
C32 C12 N1 C13 177.19(12) . . . . ?
C32 C12 N1 C21 50.08(12) . . . . ?
C32 C22 C23 O2 -55.47(19) . . . . ?
C32 C22 C23 N2 122.66(12) . . . . ?
C32 C22 C31 C30 -113.68(13) . . . . ?
C32 C33 N3B C35 -179.7(9) . . . . ?
C32 C33 C34B C37 174.8(9) . . . . ?
C33 N3A C37 C36 0.9(9) . . . . ?
C33 C34A C35 C36 -2.8(16) . . . . ?
C36 C37 C34B C33 2(2) . . . . ?
C36 C35 N3B C33 7.5(17) . . . . ?
C37 N3A C33 C34A -3.2(12) . . . . ?
C37 N3A C33 C32 175.2(5) . . . . ?
C37 C36 C35 C34A 0.4(9) . . . . ?
C37 C36 C35 N3B -4.9(9) . . . . ?
N1 C12 C32 C22 -37.64(12) . . . . ?
N1 C12 C32 C33 -167.23(12) . . . . ?
N1 C13 C14 C15 47.62(16) . . . . ?
N1 C21 C22 C23 -100.55(12) . . . . ?
N1 C21 C22 C31 141.48(11) . . . . ?
N1 C21 C22 C32 15.68(13) . . . . ?
N2 C24 C25 C26 179.21(15) . . . . ?
N2 C24 C29 C28 -179.99(15) . . . . ?
N2 C30 C31 C22 -7.05(15) . . . . ?
O3 C30 C31 C22 174.22(14) . . . . ?
O3 C30 N2 C23 -174.38(14) . . . . ?
O3 C30 N2 C24 2.8(2) . . . . ?
C35 C34A C33 N3A 4.3(16) . . . . ?
C35 C34A C33 C32 -174.2(9) . . . . ?
C35 C36 C37 N3A 0.7(5) . . . . ?
C35 C36 C37 C34B 0.0(12) . . . . ?
N3B C33 C34B C37 2(2) . . . . ?
C34B C33 N3B C35 -6(2) . . . . ?

_shelx_res_file                  
;
    3007.res created by SHELXL-2014/7

TITL 3007 in P21/c #14
REM reset to P21/c #14
CELL 0.71073 11.791565 9.718542 24.599745 90 91.8878 90
ZERR 4 0.000456 0.00041 0.000958 0 0.0038 0
LATT 1
SYMM -X,0.5+Y,0.5-Z
SFAC C H N O
UNIT 148 108 12 12

L.S. 4
PLAN  10
TEMP -123.15
BOND
MORE -1
CONF
fmap 2
acta 52
OMIT -3 54
REM <olex2.extras>
REM <HklSrc "%.\\3007.hkl">
REM </olex2.extras>

WGHT    0.038800    1.194800
FVAR       4.24023   0.60453
PART 1
N3A   3    0.305755    1.287022    0.374685    21.00000    0.02139    0.02186 =
         0.01780    0.00098   -0.00098   -0.00298
C34A  1    0.399826    1.172634    0.446910    21.00000    0.03240    0.03300 =
         0.01535    0.00570   -0.00968   -0.00309
AFIX  43
H34A  2    0.427612    1.088346    0.461678    21.00000   -1.20000
AFIX   0
PART 0
O1    4    0.087895    1.159452    0.308533    11.00000    0.02085    0.02607 =
         0.03078    0.00039    0.00349    0.00256
O2    4    0.339631    0.769916    0.429856    11.00000    0.03120    0.02424 =
         0.02146   -0.00005    0.00079    0.00718
C1    1    0.178454    1.138358    0.288024    11.00000    0.02135    0.02034 =
         0.02080   -0.00100   -0.00100   -0.00143
C2    1    0.219564    1.198320    0.236626    11.00000    0.02363    0.02204 =
         0.02146    0.00103   -0.00155   -0.00110
C3    1    0.171254    1.285357    0.198656    11.00000    0.02884    0.02911 =
         0.02718    0.00466   -0.00331    0.00082
AFIX  43
H3    2    0.096978    1.320777    0.202900    11.00000   -1.20000
AFIX   0
C4    1    0.234813    1.321109    0.152983    11.00000    0.04320    0.03138 =
         0.02444    0.00957   -0.00618   -0.00089
AFIX  43
H4    2    0.202003    1.380737    0.126209    11.00000   -1.20000
AFIX   0
C5    1    0.342571    1.272033    0.146280    11.00000    0.04432    0.03025 =
         0.02060    0.00536    0.00496   -0.00711
AFIX  43
H5    2    0.382802    1.299180    0.115216    11.00000   -1.20000
AFIX   0
C6    1    0.395190    1.181685    0.184704    11.00000    0.03182    0.02323 =
         0.01858   -0.00185    0.00366   -0.00593
C7    1    0.329506    1.146420    0.229355    11.00000    0.02337    0.02139 =
         0.01694   -0.00118   -0.00047   -0.00327
C8    1    0.504020    1.120550    0.183084    11.00000    0.03053    0.02962 =
         0.02519   -0.00255    0.01160   -0.00604
AFIX  43
H8    2    0.553550    1.143898    0.154827    11.00000   -1.20000
AFIX   0
C9    1    0.537953    1.027583    0.222324    11.00000    0.02054    0.03108 =
         0.03031   -0.00652    0.00526   -0.00076
AFIX  43
H9    2    0.610824    0.986606    0.220229    11.00000   -1.20000
AFIX   0
C10   1    0.468204    0.990298    0.265971    11.00000    0.02230    0.02570 =
         0.02161   -0.00132   -0.00013    0.00025
AFIX  43
H10   2    0.493166    0.924116    0.292148    11.00000   -1.20000
AFIX   0
C11   1    0.364424    1.051697    0.269487    11.00000    0.02080    0.02071 =
         0.01542   -0.00176    0.00086   -0.00229
C12   1    0.270011    1.032048    0.309012    11.00000    0.01837    0.01989 =
         0.01778    0.00036    0.00106    0.00054
C13   1    0.173329    0.837499    0.256654    11.00000    0.02181    0.03119 =
         0.01756   -0.00379   -0.00050    0.00015
AFIX  23
H13A  2    0.220382    0.861906    0.225483    11.00000   -1.20000
H13B  2    0.096623    0.876998    0.250376    11.00000   -1.20000
AFIX   0
C14   1    0.166278    0.682185    0.262710    11.00000    0.02303    0.02904 =
         0.02805   -0.01117   -0.00166    0.00079
AFIX  23
H14A  2    0.118301    0.644284    0.232506    11.00000   -1.20000
H14B  2    0.243195    0.642445    0.260016    11.00000   -1.20000
AFIX   0
C15   1    0.117451    0.639741    0.316268    11.00000    0.01693    0.02362 =
         0.03012   -0.00244   -0.00586    0.00175
C16   1    0.076769    0.506097    0.323244    11.00000    0.02768    0.02271 =
         0.04123   -0.00738   -0.00655    0.00033
AFIX  43
H16   2    0.084520    0.441187    0.294731    11.00000   -1.20000
AFIX   0
C17   1    0.025814    0.465639    0.370161    11.00000    0.03596    0.02297 =
         0.04973    0.00356   -0.00689   -0.00884
AFIX  43
H17   2   -0.000632    0.373902    0.373908    11.00000   -1.20000
AFIX   0
C18   1    0.013336    0.559593    0.411903    11.00000    0.03637    0.03359 =
         0.03624    0.00753   -0.00006   -0.01191
AFIX  43
H18   2   -0.022558    0.532899    0.444268    11.00000   -1.20000
AFIX   0
C19   1    0.053529    0.692941    0.406217    11.00000    0.02791    0.02679 =
         0.02767    0.00034   -0.00087   -0.00591
AFIX  43
H19   2    0.043829    0.757666    0.434628    11.00000   -1.20000
AFIX   0
C20   1    0.108004    0.733000    0.359261    11.00000    0.01851    0.02020 =
         0.02417    0.00076   -0.00329   -0.00033
C21   1    0.147311    0.880016    0.352005    11.00000    0.01838    0.02037 =
         0.01716    0.00024    0.00012   -0.00024
AFIX  13
H21   2    0.078773    0.936340    0.342023    11.00000   -1.20000
AFIX   0
C22   1    0.211613    0.955245    0.399618    11.00000    0.02128    0.01780 =
         0.01670    0.00013    0.00223   -0.00005
C23   1    0.269654    0.856411    0.439799    11.00000    0.02314    0.01941 =
         0.01675   -0.00108    0.00151   -0.00320
C24   1    0.268215    0.808375    0.538940    11.00000    0.02545    0.02913 =
         0.01535    0.00163    0.00373   -0.00011
C25   1    0.246811    0.668784    0.541262    11.00000    0.04021    0.03065 =
         0.02886    0.00487   -0.00407   -0.00554
AFIX  43
H25   2    0.207267    0.623721    0.512080    11.00000   -1.20000
AFIX   0
C26   1    0.283896    0.595374    0.586821    11.00000    0.04694    0.03665 =
         0.04059    0.01598    0.00136   -0.00020
AFIX  43
H26   2    0.270403    0.499158    0.588772    11.00000   -1.20000
AFIX   0
C27   1    0.340264    0.661537    0.629279    11.00000    0.03914    0.05462 =
         0.02358    0.01433    0.00406    0.01263
AFIX  43
H27   2    0.365263    0.610863    0.660449    11.00000   -1.20000
AFIX   0
C28   1    0.360347    0.800375    0.626628    11.00000    0.04563    0.05794 =
         0.02066   -0.00441   -0.00849    0.00560
AFIX  43
H28   2    0.398616    0.845589    0.656149    11.00000   -1.20000
AFIX   0
C29   1    0.325115    0.875124    0.581108    11.00000    0.04128    0.03414 =
         0.02453   -0.00327   -0.00288   -0.00229
AFIX  43
H29   2    0.339984    0.971016    0.579011    11.00000   -1.20000
AFIX   0
C30   1    0.158135    0.997506    0.492476    11.00000    0.01977    0.02275 =
         0.02168   -0.00467    0.00347   -0.00523
C31   1    0.133641    1.041667    0.434935    11.00000    0.02232    0.01965 =
         0.02101   -0.00069    0.00400    0.00016
AFIX  23
H31A  2    0.149796    1.140939    0.430548    11.00000   -1.20000
H31B  2    0.053031    1.024737    0.424525    11.00000   -1.20000
AFIX   0
C32   1    0.306506    1.037168    0.369717    11.00000    0.01932    0.02136 =
         0.01536    0.00126    0.00114    0.00019
AFIX  13
H32   2    0.376309    0.978991    0.373257    11.00000   -1.20000
AFIX   0
C33   1    0.337315    1.172272    0.396370    11.00000    0.01943    0.02440 =
         0.01676   -0.00097    0.00304   -0.00327
C36   1    0.384173    1.409499    0.451330    11.00000    0.03535    0.03617 =
         0.05823   -0.02434    0.00691   -0.01099
AFIX  43
H36   2    0.399047    1.492716    0.470532    11.00000   -1.20000
AFIX   0
C37   1    0.327814    1.410861    0.402021    11.00000    0.03316    0.02532 =
         0.05773    0.00599    0.01084   -0.00157
PART 1
AFIX  43
H37   2    0.303617    1.495627    0.386291    21.00000   -1.20000
AFIX  43
PART 0
PART 2
H37A  2    0.304947    1.498394    0.388412   -21.00000   -1.20000
AFIX   0
PART 0
N1    3    0.224730    0.890471    0.307201    11.00000    0.02005    0.02017 =
         0.01547   -0.00186    0.00083   -0.00152
N2    3    0.231330    0.884480    0.491621    11.00000    0.02640    0.02165 =
         0.01468   -0.00018    0.00220   -0.00192
O3    4    0.121339    1.046347    0.533596    11.00000    0.02881    0.03708 =
         0.02199   -0.00951    0.00475    0.00064
C35   1    0.419032    1.285074    0.472676    11.00000    0.03987    0.07153 =
         0.02437   -0.01453   -0.00726    0.00054
PART 1
AFIX  43
H35   2    0.457976    1.282585    0.507089    21.00000   -1.20000
AFIX  43
PART 0
PART 2
H35A  2    0.463482    1.282274    0.505576   -21.00000   -1.20000
AFIX   0
N3B   3    0.386849    1.153734    0.443998   -21.00000    0.03423    0.02847 =
         0.02969   -0.01618    0.00062   -0.00254
C34B  1    0.301844    1.304440    0.371427   -21.00000    0.03883    0.02354 =
         0.05401    0.02461    0.01241    0.00938
AFIX  43
H34B  2    0.264138    1.311454    0.336811   -21.00000   -1.20000
AFIX   0
HKLF 4

REM  3007 in P21/c #14
REM R1 =  0.0440 for    4875 Fo > 4sig(Fo)  and  0.0607 for all    6140 data
REM    407 parameters refined using      0 restraints

END

WGHT      0.0388      1.1948

REM Highest difference peak  0.260,  deepest hole -0.237,  1-sigma level  0.043
Q1    1   0.2590  0.9971  0.3881  11.00000  0.05    0.26
Q2    1   0.2863  1.0423  0.3403  11.00000  0.05    0.23
Q3    1   0.1794  0.9133  0.3799  11.00000  0.05    0.22
Q4    1   0.2254  1.0851  0.3032  11.00000  0.05    0.21
Q5    1   0.3528  1.1443  0.2009  11.00000  0.05    0.20
Q6    1   0.3662  1.1714  0.2101  11.00000  0.05    0.20
Q7    1   0.3227  1.0394  0.2914  11.00000  0.05    0.20
Q8    1   0.1740  0.9970  0.4136  11.00000  0.05    0.19
Q9    1   0.2393  0.9087  0.4160  11.00000  0.05    0.19
Q10   1   0.2688  1.1525  0.2291  11.00000  0.05    0.19
;
_shelx_res_checksum              79919
_olex2_submission_special_instructions 'No special instructions were received'
